# Supplementary material for: (E)-4-Meth­oxy-2-[3-(trifluoro­meth­yl)phenyl­imino­meth­yl]phenol
Source: Acta Crystallogr Sect E Struct Rep Online. 2009 Nov 28;65(Pt 12):o3245–6. doi: 10.1107/S160053680905034X (PMC2971825; doi:10.1107/S160053680905034X)
Supplement: Supplementary file 1 [file e-65-o3245-sup1.cif]

##############################################################################
###                                                                        ###
###        Electronic paper (Acta Crystallographica Section E)             ###
###                                                                        ###
##############################################################################
#                                                                            #
# This CIF contains the data in a paper accepted for publication in Acta     #
# Crystallographica Section E. It conforms to the requirements of Notes      #
# for Authors for Section E, and has been peer reviewed under the auspices   #
# of the IUCr Commission on Journals.                                        #
#                                                                            #
# Full details of the Crystallographic Information File format               #
# are given in the paper "The Crystallographic Information File (CIF):       #
# a New Standard Archive File for Crystallography" by S. R. Hall, F. H.      #
# Allen and I. D. Brown [Acta Cryst. (1991), A47, 655-685].                  #
#                                                                            #
# The current version of the core CIF dictionary is obtainable from          #
# ftp://ftp.iucr.org/pub/cif_core.dic. The current version number is 2.4.    #
#                                                                            #
# Software is freely available for graphical display of the structure(s) in  #
# this CIF.  For information consult the CIF home page http://www.iucr.org/  #
# cif/home.html                                                              #
#                                                                            #
# This file may be used for bona fide research purposes within the           #
# scientific community so long as proper attribution is given to the journal # 
# article from which it was obtained.                                        #
#                                                                            #
##############################################################################
                                             
data_I
_audit_creation_method     SHELXL-97
_chemical_name_systematic
;
(<i>E</i>)-4-Methoxy-2-[3-(trifluoromethyl)phenyliminomethyl]phenol
;
_chemical_name_common     ?
_chemical_formula_moiety     'C15 H12 F3 N O2'
_chemical_formula_sum     'C15 H12 F3 N O2'
_chemical_formula_iupac     'C15 H12 F3 N O2'
_chemical_formula_weight     295.26
_chemical_melting_point     ?
_symmetry_cell_setting     monoclinic
_symmetry_space_group_name_H-M     'P 21/c'
_symmetry_space_group_name_Hall     '-P 2ybc'
loop_
    _symmetry_equiv_pos_as_xyz
    'x, y, z'
    '-x, y+1/2, -z+1/2'
    '-x, -y, -z'
    'x, -y-1/2, z-1/2'
_cell_length_a     13.4771(7)
_cell_length_b     6.4526(2)
_cell_length_c     31.7097(15)
_cell_angle_alpha     90.00
_cell_angle_beta     92.647(4)
_cell_angle_gamma     90.00
_cell_volume     2754.6(2)
_cell_formula_units_Z     8
_cell_measurement_reflns_used     20067
_cell_measurement_theta_min     1.29
_cell_measurement_theta_max     25.65
_cell_measurement_temperature     296
_exptl_crystal_description     'prism'
_exptl_crystal_colour     'yellow'
_exptl_crystal_size_max     0.800
_exptl_crystal_size_mid     0.427
_exptl_crystal_size_min     0.150
_exptl_crystal_density_diffrn     1.424
_exptl_crystal_density_meas     ?
_exptl_crystal_density_method     'not measured'
_exptl_crystal_F_000     1216
_exptl_absorpt_coefficient_mu     0.122
_exptl_absorpt_correction_type     integration
_exptl_absorpt_process_details     '(X-RED32; Stoe & Cie, 2002)'
_exptl_absorpt_correction_T_min     0.7390
_exptl_absorpt_correction_T_max     0.9436
_exptl_special_details
;
;
_diffrn_ambient_temperature     296
_diffrn_radiation_type     MoK\a
_diffrn_radiation_wavelength     0.71073
_diffrn_radiation_source     'fine-focus sealed tube'
_diffrn_radiation_monochromator     'plane graphite'
_diffrn_measurement_device_type     'Stoe IPDS II diffractometer'
_diffrn_measurement_method     'rotation method'
_diffrn_detector_area_resol_mean     6.67
_diffrn_reflns_number     23526
_diffrn_reflns_av_R_equivalents     0.0752
_diffrn_reflns_av_sigmaI/netI     0.0436
_diffrn_reflns_theta_min     1.29
_diffrn_reflns_theta_max     25.65
_diffrn_reflns_theta_full     25.65
_diffrn_measured_fraction_theta_max     0.997
_diffrn_measured_fraction_theta_full     0.997
_diffrn_reflns_limit_h_min     -16
_diffrn_reflns_limit_h_max     16
_diffrn_reflns_limit_k_min     -7
_diffrn_reflns_limit_k_max     7
_diffrn_reflns_limit_l_min     -38
_diffrn_reflns_limit_l_max     38
_diffrn_standards_number     0
_diffrn_standards_interval_count     .
_diffrn_standards_interval_time     .
_diffrn_standards_decay_%     ?
_refine_special_details
;
Refinement of <i>F</i>^2^ against ALL reflections. The weighted <i>R</i>-factor
<i>wR</i> and goodness of fit <i>S</i> are based on <i>F</i>^2^, conventional
<i>R</i>-factors <i>R</i> are based on <i>F</i>, with <i>F</i> set to zero for
negative <i>F</i>^2^. The threshold expression of <i>F</i>^2^ >
\s(<i>F</i>^2^) is used only for calculating <i>R</i>-factors(gt) <i>etc</i>.
and is not relevant to the choice of reflections for refinement.
<i>R</i>-factors based on <i>F</i>^2^ are statistically about twice as large
as those based on <i>F</i>, and <i>R</i>- factors based on ALL data will be
even larger.
;
_reflns_number_total     5197
_reflns_number_gt     3536
_reflns_threshold_expression     I>2sigma(I)
_refine_ls_structure_factor_coef     Fsqd
_refine_ls_matrix_type     full
_refine_ls_R_factor_all     0.0883
_refine_ls_R_factor_gt     0.0646
_refine_ls_wR_factor_gt     0.1914
_refine_ls_wR_factor_ref     0.2045
_refine_ls_goodness_of_fit_ref     1.065
_refine_ls_restrained_S_all     1.169
_refine_ls_number_reflns     5197
_refine_ls_number_parameters     444
_refine_ls_number_restraints     144
_refine_ls_hydrogen_treatment     mixed
_refine_ls_weighting_scheme     calc
_refine_ls_weighting_details
              'w=1/[\s^2^(Fo^2^)+(0.0875P)^2^+1.1131P] where P=(Fo^2^+2Fc^2^)/3'
_atom_sites_solution_hydrogens     geom
_atom_sites_solution_primary     direct
_atom_sites_solution_secondary     difmap
_refine_ls_shift/su_max     0.000
_refine_ls_shift/su_mean     0.000
_refine_diff_density_max     0.199
_refine_diff_density_min     -0.252
_refine_ls_extinction_method     'SHELXL97 (Sheldrick, 2008)'
_refine_ls_extinction_coef     0.0018(5)
_refine_ls_extinction_expression
                                  'Fc^*^=kFc[1+0.001xFc^2^\l^3^/sin(2\q)]^-1/4^'
loop_
    _atom_type_symbol
    _atom_type_description
    _atom_type_scat_dispersion_real
    _atom_type_scat_dispersion_imag
    _atom_type_scat_source
    'C' 'C' 0.0033 0.0016
                         'International Tables Vol C Tables 4.2.6.8 and 6.1.1.4'
    'H' 'H' 0.0000 0.0000
                         'International Tables Vol C Tables 4.2.6.8 and 6.1.1.4'
    'F' 'F' 0.0171 0.0103
                         'International Tables Vol C Tables 4.2.6.8 and 6.1.1.4'
    'N' 'N' 0.0061 0.0033
                         'International Tables Vol C Tables 4.2.6.8 and 6.1.1.4'
    'O' 'O' 0.0106 0.0060
                         'International Tables Vol C Tables 4.2.6.8 and 6.1.1.4'
_computing_data_collection     'X-AREA (Stoe & Cie, 2002)'
_computing_cell_refinement     'X-AREA (Stoe & Cie, 2002)'
_computing_data_reduction     'X-RED32 (Stoe & Cie, 2002)'
_computing_structure_solution     'SHELXS97 (Sheldrick, 2008)'
_computing_structure_refinement     'SHELXL97 (Sheldrick, 2008)'
_computing_molecular_graphics     'ORTEP-3 for Windows (Farrugia, 1997)'
_computing_publication_material
;
WinGX (Farrugia, 1999) and PLATON (Spek, 2009)
;
loop_
    _atom_site_type_symbol
    _atom_site_label
    _atom_site_fract_x
    _atom_site_fract_y
    _atom_site_fract_z
    _atom_site_U_iso_or_equiv
    _atom_site_adp_type
    _atom_site_calc_flag
    _atom_site_refinement_flags
    _atom_site_occupancy
    _atom_site_disorder_assembly
    _atom_site_disorder_group
    F F1A 0.1216(9) 0.4505(8) 0.46713(17) 0.126(3) Uani d PDU 0.592(15) A 1
    F F2A 0.1877(10) 0.1908(17) 0.5018(2) 0.155(4) Uani d PDU 0.592(15) A 1
    F F3A 0.0307(7) 0.218(2) 0.4785(4) 0.187(5) Uani d PDU 0.592(15) A 1
    F F1B 0.1963(14) 0.406(2) 0.4751(4) 0.165(5) Uani d PDU 0.408(15) A 2
    F F2B 0.1215(13) 0.1269(16) 0.5008(3) 0.126(4) Uani d PDU 0.408(15) A 2
    F F3B 0.0359(10) 0.324(3) 0.4722(6) 0.181(6) Uani d PDU 0.408(15) A 2
    C C1A 0.61622(19) 0.2839(4) 0.27472(8) 0.0492(6) Uani d . 1 . .
    C C2A 0.6470(2) 0.4936(5) 0.27532(9) 0.0522(7) Uani d . 1 . .
    C C3A 0.6768(2) 0.5824(5) 0.31314(9) 0.0596(7) Uani d . 1 . .
    H H3A 0.6973 0.7201 0.3137 0.072 Uiso calc R 1 . .
    C C4A 0.6770(2) 0.4718(5) 0.35037(10) 0.0629(8) Uani d . 1 . .
    H H4A 0.6974 0.5352 0.3756 0.075 Uiso calc R 1 . .
    C C5A 0.6471(2) 0.2668(5) 0.35018(9) 0.0607(8) Uani d . 1 . .
    C C6A 0.6160(2) 0.1754(5) 0.31277(8) 0.0564(7) Uani d . 1 . .
    H H6A 0.5944 0.0385 0.3128 0.068 Uiso calc R 1 . .
    C C7A 0.6930(4) 0.2192(8) 0.42341(11) 0.1045(14) Uani d . 1 . .
    H H7A1 0.6875 0.1179 0.4454 0.157 Uiso calc R 1 . .
    H H7A2 0.6605 0.3448 0.4314 0.157 Uiso calc R 1 . .
    H H7A3 0.7618 0.2469 0.4192 0.157 Uiso calc R 1 . .
    C C8A 0.59249(19) 0.1754(5) 0.23556(8) 0.0517(7) Uani d . 1 . .
    H H8A 0.5768 0.0352 0.2365 0.062 Uiso calc R 1 . .
    C C9A 0.5837(2) 0.1543(4) 0.16155(8) 0.0502(6) Uani d . 1 . .
    C C10A 0.6170(2) -0.0492(5) 0.15797(9) 0.0561(7) Uani d . 1 . .
    H H10A 0.6420 -0.1193 0.1818 0.067 Uiso calc R 1 . .
    C C11A 0.6127(2) -0.1466(5) 0.11934(10) 0.0631(8) Uani d . 1 . .
    H H11A 0.6342 -0.2831 0.1174 0.076 Uiso calc R 1 . .
    C C12A 0.5771(2) -0.0451(5) 0.08346(10) 0.0636(8) Uani d . 1 . .
    H H12A 0.5743 -0.1118 0.0574 0.076 Uiso calc R 1 . .
    C C13A 0.5455(2) 0.1581(5) 0.08704(9) 0.0596(7) Uani d . 1 B .
    C C14A 0.5483(2) 0.2566(5) 0.12565(9) 0.0567(7) Uani d . 1 . .
    H H14A 0.5263 0.3927 0.1276 0.068 Uiso calc R 1 . .
    C C15A 0.5104(3) 0.2720(5) 0.04844(10) 0.0829(11) Uani d D 1 . .
    N N1A 0.59247(17) 0.2674(4) 0.19956(7) 0.0529(6) Uani d . 1 . .
    O O1A 0.64877(18) 0.6071(4) 0.23935(7) 0.0691(6) Uani d . 1 . .
    O O2A 0.6472(2) 0.1424(4) 0.38544(7) 0.0873(8) Uani d . 1 . .
    C C1 0.10504(19) 0.2748(5) 0.24086(9) 0.0527(7) Uani d . 1 . .
    C C2 0.1374(2) 0.4839(5) 0.23806(9) 0.0564(7) Uani d . 1 . .
    C C3 0.1381(2) 0.5767(5) 0.19883(11) 0.0649(8) Uani d . 1 . .
    H H3 0.1589 0.7136 0.1968 0.078 Uiso calc R 1 . .
    C C4 0.1089(2) 0.4713(6) 0.16290(11) 0.0692(9) Uani d . 1 . .
    H H4 0.1098 0.5373 0.1369 0.083 Uiso calc R 1 . .
    C C5 0.0776(2) 0.2655(6) 0.16503(10) 0.0642(8) Uani d . 1 . .
    C C6 0.0749(2) 0.1719(5) 0.20390(9) 0.0584(7) Uani d . 1 . .
    H H6 0.0523 0.0361 0.2055 0.070 Uiso calc R 1 . .
    C C7 0.0736(3) 0.2186(9) 0.09038(11) 0.1054(15) Uani d . 1 . .
    H H7A 0.0501 0.1211 0.0694 0.158 Uiso calc R 1 . .
    H H7B 0.1443 0.2333 0.0892 0.158 Uiso calc R 1 . .
    H H7C 0.0424 0.3505 0.0852 0.158 Uiso calc R 1 . .
    C C8 0.1080(2) 0.1653(5) 0.28078(9) 0.0549(7) Uani d . 1 . .
    H H8 0.0905 0.0258 0.2812 0.066 Uiso calc R 1 . .
    C C9 0.1463(2) 0.1420(5) 0.35335(9) 0.0559(7) Uani d . 1 . .
    C C10 0.1841(2) -0.0589(5) 0.35468(10) 0.0620(8) Uani d . 1 . .
    H H10 0.1978 -0.1267 0.3297 0.074 Uiso calc R 1 . .
    C C11 0.2011(3) -0.1575(6) 0.39286(11) 0.0741(9) Uani d . 1 . .
    H H11 0.2256 -0.2922 0.3935 0.089 Uiso calc R 1 . .
    C C12 0.1821(3) -0.0587(6) 0.42978(11) 0.0795(10) Uani d . 1 . .
    H H12 0.1941 -0.1258 0.4555 0.095 Uiso calc R 1 . .
    C C13 0.1451(3) 0.1413(6) 0.42881(10) 0.0749(9) Uani d . 1 A .
    C C14 0.1274(2) 0.2419(5) 0.39071(9) 0.0655(8) Uani d . 1 . .
    H H14 0.1028 0.3766 0.3902 0.079 Uiso calc R 1 . .
    C C15 0.1269(5) 0.2510(8) 0.46891(13) 0.1131(16) Uani d D 1 . .
    N N1 0.13402(17) 0.2560(4) 0.31550(7) 0.0555(6) Uani d . 1 . .
    O O1 0.16842(17) 0.5928(4) 0.27249(8) 0.0710(6) Uani d . 1 . .
    O O2 0.0501(2) 0.1466(5) 0.13076(7) 0.0893(8) Uani d . 1 . .
    F F4A 0.5051(12) 0.4750(10) 0.0524(3) 0.089(2) Uani d PDU 0.62(3) B 3
    F F5A 0.5747(12) 0.2314(18) 0.0164(3) 0.109(3) Uani d PDU 0.62(3) B 3
    F F6A 0.4221(8) 0.220(2) 0.0334(4) 0.126(3) Uani d PDU 0.62(3) B 3
    F F4B 0.5467(18) 0.466(2) 0.0490(6) 0.094(4) Uani d PDU 0.38(3) B 4
    F F5B 0.5269(19) 0.191(2) 0.0124(3) 0.104(4) Uani d PDU 0.38(3) B 4
    F F6B 0.4096(8) 0.275(4) 0.0467(8) 0.137(6) Uani d PDU 0.38(3) B 4
    H H1 0.162(3) 0.506(7) 0.2948(13) 0.095(14) Uiso d . 1 . .
    H H1A 0.627(3) 0.535(7) 0.2175(13) 0.091(13) Uiso d . 1 . .
loop_
    _atom_site_aniso_label
    _atom_site_aniso_U_11
    _atom_site_aniso_U_22
    _atom_site_aniso_U_33
    _atom_site_aniso_U_12
    _atom_site_aniso_U_13
    _atom_site_aniso_U_23
    F1A 0.211(8) 0.094(4) 0.074(3) 0.016(4) 0.022(4) -0.028(2)
    F2A 0.204(8) 0.175(7) 0.083(4) 0.046(6) -0.034(4) -0.028(4)
    F3A 0.230(8) 0.181(8) 0.159(7) -0.003(6) 0.113(6) -0.048(6)
    F1B 0.216(10) 0.161(9) 0.120(6) -0.031(8) 0.029(7) -0.066(6)
    F2B 0.189(9) 0.140(7) 0.051(4) 0.014(6) 0.029(5) 0.005(4)
    F3B 0.219(10) 0.174(11) 0.154(8) 0.067(8) 0.059(7) -0.026(8)
    C1A 0.0495(14) 0.0506(16) 0.0478(14) 0.0021(12) 0.0037(11) 0.0036(12)
    C2A 0.0495(14) 0.0529(17) 0.0542(16) 0.0006(12) 0.0020(11) 0.0071(13)
    C3A 0.0552(16) 0.0545(18) 0.0692(19) -0.0009(13) 0.0029(13) -0.0075(14)
    C4A 0.0592(17) 0.076(2) 0.0533(16) -0.0008(15) -0.0001(13) -0.0100(15)
    C5A 0.0610(17) 0.072(2) 0.0489(15) 0.0024(15) 0.0060(12) 0.0053(14)
    C6A 0.0654(17) 0.0543(17) 0.0500(15) -0.0006(14) 0.0063(12) 0.0068(13)
    C7A 0.131(4) 0.130(4) 0.052(2) 0.001(3) -0.009(2) 0.008(2)
    C8A 0.0520(15) 0.0523(17) 0.0507(15) -0.0048(12) 0.0012(11) 0.0065(12)
    C9A 0.0506(14) 0.0516(16) 0.0480(14) -0.0060(12) -0.0010(11) 0.0061(12)
    C10A 0.0616(17) 0.0522(17) 0.0539(16) 0.0013(13) -0.0029(12) 0.0081(13)
    C11A 0.076(2) 0.0478(17) 0.0650(18) 0.0028(15) -0.0039(14) 0.0017(14)
    C12A 0.081(2) 0.0553(19) 0.0534(16) -0.0049(16) -0.0049(14) -0.0045(14)
    C13A 0.079(2) 0.0516(18) 0.0479(15) 0.0000(15) -0.0057(13) 0.0042(13)
    C14A 0.0707(18) 0.0469(17) 0.0521(15) 0.0007(14) -0.0017(13) 0.0047(12)
    C15A 0.132(4) 0.060(2) 0.0557(19) 0.008(2) -0.015(2) -0.0002(16)
    N1A 0.0560(13) 0.0553(14) 0.0470(12) -0.0017(11) -0.0007(10) 0.0053(10)
    O1A 0.0904(16) 0.0550(14) 0.0612(13) -0.0100(11) -0.0048(11) 0.0140(11)
    O2A 0.117(2) 0.098(2) 0.0461(12) -0.0097(15) -0.0007(12) 0.0132(12)
    C1 0.0472(14) 0.0555(18) 0.0560(16) -0.0006(12) 0.0074(11) -0.0035(13)
    C2 0.0504(15) 0.0551(18) 0.0643(18) -0.0013(13) 0.0082(12) -0.0015(14)
    C3 0.0597(17) 0.0587(19) 0.077(2) -0.0005(14) 0.0098(15) 0.0070(16)
    C4 0.0597(18) 0.080(2) 0.0683(19) 0.0061(16) 0.0077(14) 0.0163(18)
    C5 0.0538(16) 0.080(2) 0.0587(17) -0.0008(16) 0.0008(13) -0.0015(16)
    C6 0.0547(16) 0.0586(18) 0.0622(17) -0.0046(13) 0.0052(13) 0.0003(14)
    C7 0.110(3) 0.150(4) 0.057(2) -0.004(3) 0.002(2) 0.000(2)
    C8 0.0522(15) 0.0533(17) 0.0596(17) -0.0017(13) 0.0062(12) -0.0023(13)
    C9 0.0528(15) 0.0599(19) 0.0553(16) -0.0041(14) 0.0065(12) -0.0040(14)
    C10 0.0619(17) 0.0594(19) 0.0648(18) 0.0021(14) 0.0035(14) -0.0109(15)
    C11 0.079(2) 0.063(2) 0.081(2) 0.0049(17) 0.0050(17) 0.0017(18)
    C12 0.096(3) 0.075(2) 0.067(2) 0.004(2) 0.0064(18) 0.0115(18)
    C13 0.093(2) 0.076(2) 0.0571(18) 0.0038(19) 0.0165(16) -0.0019(16)
    C14 0.078(2) 0.0609(19) 0.0581(17) 0.0026(16) 0.0119(14) -0.0062(14)
    C15 0.169(5) 0.110(4) 0.062(2) 0.017(4) 0.020(3) 0.005(2)
    N1 0.0572(13) 0.0584(15) 0.0511(13) -0.0012(11) 0.0063(10) -0.0062(11)
    O1 0.0809(15) 0.0589(14) 0.0735(15) -0.0107(11) 0.0076(12) -0.0116(12)
    O2 0.1061(19) 0.109(2) 0.0523(13) -0.0176(16) -0.0021(12) -0.0022(13)
    F4A 0.143(6) 0.060(3) 0.063(3) 0.019(3) -0.010(4) 0.0089(19)
    F5A 0.159(7) 0.117(5) 0.052(3) 0.019(4) 0.010(3) 0.020(3)
    F6A 0.149(6) 0.120(6) 0.102(5) -0.017(4) -0.072(4) 0.019(4)
    F4B 0.137(9) 0.065(5) 0.077(5) -0.011(5) -0.020(7) 0.023(4)
    F5B 0.158(10) 0.091(6) 0.059(4) 0.013(6) -0.028(5) -0.012(4)
    F6B 0.151(8) 0.134(10) 0.118(10) 0.021(6) -0.064(6) 0.019(7)
_geom_special_details
;
All e.s.d.'s (except the e.s.d. in the dihedral angle between two l.s. planes)
are estimated using the full covariance matrix. The cell e.s.d.'s are taken
into account individually in the estimation of e.s.d.'s in distances, angles
and torsion angles; correlations between e.s.d.'s in cell parameters are only
used when they are defined by crystal symmetry. An approximate (isotropic)
treatment of cell e.s.d.'s is used for estimating e.s.d.'s involving l.s.
planes.
;
loop_
    _geom_bond_atom_site_label_1
    _geom_bond_atom_site_label_2
    _geom_bond_site_symmetry_2
    _geom_bond_distance
    _geom_bond_publ_flag
    F1A C15 . 1.290(6) ?
    F2A C15 . 1.352(7) ?
    F3A C15 . 1.362(9) ?
    F1B C15 . 1.376(9) ?
    F2B C15 . 1.295(7) ?
    F3B C15 . 1.323(10) ?
    C1A C6A . 1.395(4) ?
    C1A C2A . 1.415(4) ?
    C1A C8A . 1.448(4) ?
    C2A O1A . 1.356(3) ?
    C2A C3A . 1.372(4) ?
    C3A C4A . 1.379(4) ?
    C3A H3A . 0.9300 ?
    C4A C5A . 1.383(5) ?
    C4A H4A . 0.9300 ?
    C5A C6A . 1.373(4) ?
    C5A O2A . 1.377(4) ?
    C6A H6A . 0.9300 ?
    C7A O2A . 1.417(4) ?
    C7A H7A1 . 0.9600 ?
    C7A H7A2 . 0.9600 ?
    C7A H7A3 . 0.9600 ?
    C8A N1A . 1.287(3) ?
    C8A H8A . 0.9300 ?
    C9A C14A . 1.382(4) ?
    C9A C10A . 1.393(4) ?
    C9A N1A . 1.410(3) ?
    C10A C11A . 1.376(4) ?
    C10A H10A . 0.9300 ?
    C11A C12A . 1.380(4) ?
    C11A H11A . 0.9300 ?
    C12A C13A . 1.385(4) ?
    C12A H12A . 0.9300 ?
    C13A C14A . 1.378(4) ?
    C13A C15A . 1.486(4) ?
    C14A H14A . 0.9300 ?
    C15A F5B . 1.285(9) ?
    C15A F6A . 1.306(7) ?
    C15A F4A . 1.318(7) ?
    C15A F4B . 1.345(9) ?
    C15A F6B . 1.358(10) ?
    C15A F5A . 1.389(7) ?
    O1A H1A . 0.87(4) ?
    C1 C6 . 1.391(4) ?
    C1 C2 . 1.422(4) ?
    C1 C8 . 1.449(4) ?
    C2 O1 . 1.348(4) ?
    C2 C3 . 1.381(4) ?
    C3 C4 . 1.369(5) ?
    C3 H3 . 0.9300 ?
    C4 C5 . 1.396(5) ?
    C4 H4 . 0.9300 ?
    C5 O2 . 1.367(4) ?
    C5 C6 . 1.375(4) ?
    C6 H6 . 0.9300 ?
    C7 O2 . 1.412(4) ?
    C7 H7A . 0.9600 ?
    C7 H7B . 0.9600 ?
    C7 H7C . 0.9600 ?
    C8 N1 . 1.282(4) ?
    C8 H8 . 0.9300 ?
    C9 C14 . 1.383(4) ?
    C9 C10 . 1.393(4) ?
    C9 N1 . 1.411(4) ?
    C10 C11 . 1.377(5) ?
    C10 H10 . 0.9300 ?
    C11 C12 . 1.367(5) ?
    C11 H11 . 0.9300 ?
    C12 C13 . 1.383(5) ?
    C12 H12 . 0.9300 ?
    C13 C14 . 1.383(5) ?
    C13 C15 . 1.486(6) ?
    C14 H14 . 0.9300 ?
    O1 H1 . 0.91(4) ?
loop_
    _geom_angle_atom_site_label_1
    _geom_angle_atom_site_label_2
    _geom_angle_atom_site_label_3
    _geom_angle_site_symmetry_1
    _geom_angle_site_symmetry_3
    _geom_angle
    _geom_angle_publ_flag
    C6A C1A C2A . . 118.7(3) ?
    C6A C1A C8A . . 119.3(3) ?
    C2A C1A C8A . . 121.8(2) ?
    O1A C2A C3A . . 119.6(3) ?
    O1A C2A C1A . . 121.4(3) ?
    C3A C2A C1A . . 119.0(3) ?
    C2A C3A C4A . . 121.4(3) ?
    C2A C3A H3A . . 119.3 ?
    C4A C3A H3A . . 119.3 ?
    C3A C4A C5A . . 120.1(3) ?
    C3A C4A H4A . . 119.9 ?
    C5A C4A H4A . . 119.9 ?
    C6A C5A O2A . . 116.1(3) ?
    C6A C5A C4A . . 119.5(3) ?
    O2A C5A C4A . . 124.4(3) ?
    C5A C6A C1A . . 121.3(3) ?
    C5A C6A H6A . . 119.4 ?
    C1A C6A H6A . . 119.4 ?
    O2A C7A H7A1 . . 109.5 ?
    O2A C7A H7A2 . . 109.5 ?
    H7A1 C7A H7A2 . . 109.5 ?
    O2A C7A H7A3 . . 109.5 ?
    H7A1 C7A H7A3 . . 109.5 ?
    H7A2 C7A H7A3 . . 109.5 ?
    N1A C8A C1A . . 121.9(3) ?
    N1A C8A H8A . . 119.1 ?
    C1A C8A H8A . . 119.1 ?
    C14A C9A C10A . . 118.9(3) ?
    C14A C9A N1A . . 118.0(3) ?
    C10A C9A N1A . . 122.9(2) ?
    C11A C10A C9A . . 120.2(3) ?
    C11A C10A H10A . . 119.9 ?
    C9A C10A H10A . . 119.9 ?
    C10A C11A C12A . . 121.1(3) ?
    C10A C11A H11A . . 119.5 ?
    C12A C11A H11A . . 119.5 ?
    C11A C12A C13A . . 118.6(3) ?
    C11A C12A H12A . . 120.7 ?
    C13A C12A H12A . . 120.7 ?
    C14A C13A C12A . . 120.9(3) ?
    C14A C13A C15A . . 119.9(3) ?
    C12A C13A C15A . . 119.2(3) ?
    C13A C14A C9A . . 120.4(3) ?
    C13A C14A H14A . . 119.8 ?
    C9A C14A H14A . . 119.8 ?
    F5B C15A F6A . . 76.3(8) ?
    F5B C15A F4A . . 120.2(8) ?
    F6A C15A F4A . . 103.8(7) ?
    F5B C15A F4B . . 108.3(10) ?
    F6A C15A F4B . . 124.8(9) ?
    F5B C15A F6B . . 100.6(9) ?
    F4A C15A F6B . . 86.0(9) ?
    F4B C15A F6B . . 110.4(11) ?
    F6A C15A F5A . . 105.9(6) ?
    F4A C15A F5A . . 107.2(6) ?
    F4B C15A F5A . . 87.0(9) ?
    F6B C15A F5A . . 129.1(8) ?
    F5B C15A C13A . . 118.0(7) ?
    F6A C15A C13A . . 115.0(6) ?
    F4A C15A C13A . . 115.4(5) ?
    F4B C15A C13A . . 110.4(8) ?
    F6B C15A C13A . . 108.6(9) ?
    F5A C15A C13A . . 108.9(5) ?
    C8A N1A C9A . . 121.1(3) ?
    C2A O1A H1A . . 111(3) ?
    C5A O2A C7A . . 118.1(3) ?
    C6 C1 C2 . . 118.6(3) ?
    C6 C1 C8 . . 119.9(3) ?
    C2 C1 C8 . . 121.4(3) ?
    O1 C2 C3 . . 119.2(3) ?
    O1 C2 C1 . . 121.9(3) ?
    C3 C2 C1 . . 118.8(3) ?
    C4 C3 C2 . . 121.4(3) ?
    C4 C3 H3 . . 119.3 ?
    C2 C3 H3 . . 119.3 ?
    C3 C4 C5 . . 120.5(3) ?
    C3 C4 H4 . . 119.7 ?
    C5 C4 H4 . . 119.7 ?
    O2 C5 C6 . . 116.7(3) ?
    O2 C5 C4 . . 124.5(3) ?
    C6 C5 C4 . . 118.8(3) ?
    C5 C6 C1 . . 121.8(3) ?
    C5 C6 H6 . . 119.1 ?
    C1 C6 H6 . . 119.1 ?
    O2 C7 H7A . . 109.5 ?
    O2 C7 H7B . . 109.5 ?
    H7A C7 H7B . . 109.5 ?
    O2 C7 H7C . . 109.5 ?
    H7A C7 H7C . . 109.5 ?
    H7B C7 H7C . . 109.5 ?
    N1 C8 C1 . . 121.5(3) ?
    N1 C8 H8 . . 119.2 ?
    C1 C8 H8 . . 119.2 ?
    C14 C9 C10 . . 119.3(3) ?
    C14 C9 N1 . . 117.8(3) ?
    C10 C9 N1 . . 122.7(3) ?
    C11 C10 C9 . . 120.1(3) ?
    C11 C10 H10 . . 119.9 ?
    C9 C10 H10 . . 119.9 ?
    C12 C11 C10 . . 120.5(3) ?
    C12 C11 H11 . . 119.8 ?
    C10 C11 H11 . . 119.8 ?
    C11 C12 C13 . . 119.8(3) ?
    C11 C12 H12 . . 120.1 ?
    C13 C12 H12 . . 120.1 ?
    C14 C13 C12 . . 120.3(3) ?
    C14 C13 C15 . . 119.7(4) ?
    C12 C13 C15 . . 119.9(3) ?
    C13 C14 C9 . . 119.9(3) ?
    C13 C14 H14 . . 120.0 ?
    C9 C14 H14 . . 120.0 ?
    F1A C15 F2B . . 130.2(6) ?
    F1A C15 F3B . . 66.3(8) ?
    F2B C15 F3B . . 94.1(11) ?
    F1A C15 F2A . . 110.6(6) ?
    F3B C15 F2A . . 124.9(10) ?
    F1A C15 F3A . . 96.5(8) ?
    F2B C15 F3A . . 68.9(8) ?
    F2A C15 F3A . . 109.4(8) ?
    F1A C15 F1B . . 47.0(7) ?
    F2B C15 F1B . . 113.6(8) ?
    F3B C15 F1B . . 111.0(11) ?
    F2A C15 F1B . . 73.5(8) ?
    F3A C15 F1B . . 136.9(9) ?
    F1A C15 C13 . . 116.7(4) ?
    F2B C15 C13 . . 113.1(6) ?
    F3B C15 C13 . . 115.3(10) ?
    F2A C15 C13 . . 113.9(5) ?
    F3A C15 C13 . . 108.2(6) ?
    F1B C15 C13 . . 109.3(6) ?
    C8 N1 C9 . . 120.6(3) ?
    C2 O1 H1 . . 106(3) ?
    C5 O2 C7 . . 118.2(3) ?
loop_
    _geom_torsion_atom_site_label_1
    _geom_torsion_atom_site_label_2
    _geom_torsion_atom_site_label_3
    _geom_torsion_atom_site_label_4
    _geom_torsion_site_symmetry_1
    _geom_torsion_site_symmetry_2
    _geom_torsion_site_symmetry_3
    _geom_torsion_site_symmetry_4
    _geom_torsion
    _geom_torsion_publ_flag
    C6A C1A C2A O1A . . . . -180.0(3) ?
    C8A C1A C2A O1A . . . . 4.9(4) ?
    C6A C1A C2A C3A . . . . 0.8(4) ?
    C8A C1A C2A C3A . . . . -174.3(3) ?
    O1A C2A C3A C4A . . . . -179.4(3) ?
    C1A C2A C3A C4A . . . . -0.1(4) ?
    C2A C3A C4A C5A . . . . 0.1(5) ?
    C3A C4A C5A C6A . . . . -0.8(4) ?
    C3A C4A C5A O2A . . . . 178.2(3) ?
    O2A C5A C6A C1A . . . . -177.6(3) ?
    C4A C5A C6A C1A . . . . 1.5(5) ?
    C2A C1A C6A C5A . . . . -1.5(4) ?
    C8A C1A C6A C5A . . . . 173.8(3) ?
    C6A C1A C8A N1A . . . . -179.4(3) ?
    C2A C1A C8A N1A . . . . -4.3(4) ?
    C14A C9A C10A C11A . . . . -1.1(4) ?
    N1A C9A C10A C11A . . . . -175.4(3) ?
    C9A C10A C11A C12A . . . . 0.9(5) ?
    C10A C11A C12A C13A . . . . 0.1(5) ?
    C11A C12A C13A C14A . . . . -0.8(5) ?
    C11A C12A C13A C15A . . . . 177.8(3) ?
    C12A C13A C14A C9A . . . . 0.6(5) ?
    C15A C13A C14A C9A . . . . -178.0(3) ?
    C10A C9A C14A C13A . . . . 0.4(4) ?
    N1A C9A C14A C13A . . . . 174.9(3) ?
    C14A C13A C15A F5B . . . . 166.6(13) ?
    C12A C13A C15A F5B . . . . -12.0(14) ?
    C14A C13A C15A F6A . . . . -106.2(9) ?
    C12A C13A C15A F6A . . . . 75.2(9) ?
    C14A C13A C15A F4A . . . . 14.6(10) ?
    C12A C13A C15A F4A . . . . -164.0(9) ?
    C14A C13A C15A F4B . . . . 41.4(14) ?
    C12A C13A C15A F4B . . . . -137.3(13) ?
    C14A C13A C15A F6B . . . . -79.9(13) ?
    C12A C13A C15A F6B . . . . 101.5(12) ?
    C14A C13A C15A F5A . . . . 135.2(8) ?
    C12A C13A C15A F5A . . . . -43.4(9) ?
    C1A C8A N1A C9A . . . . 170.5(2) ?
    C14A C9A N1A C8A . . . . 156.8(3) ?
    C10A C9A N1A C8A . . . . -28.8(4) ?
    C6A C5A O2A C7A . . . . 170.3(3) ?
    C4A C5A O2A C7A . . . . -8.7(5) ?
    C6 C1 C2 O1 . . . . -179.4(3) ?
    C8 C1 C2 O1 . . . . -2.7(4) ?
    C6 C1 C2 C3 . . . . -0.3(4) ?
    C8 C1 C2 C3 . . . . 176.4(3) ?
    O1 C2 C3 C4 . . . . 178.9(3) ?
    C1 C2 C3 C4 . . . . -0.3(4) ?
    C2 C3 C4 C5 . . . . -0.2(5) ?
    C3 C4 C5 O2 . . . . -177.9(3) ?
    C3 C4 C5 C6 . . . . 1.2(5) ?
    O2 C5 C6 C1 . . . . 177.3(3) ?
    C4 C5 C6 C1 . . . . -1.8(4) ?
    C2 C1 C6 C5 . . . . 1.4(4) ?
    C8 C1 C6 C5 . . . . -175.4(3) ?
    C6 C1 C8 N1 . . . . -179.0(3) ?
    C2 C1 C8 N1 . . . . 4.3(4) ?
    C14 C9 C10 C11 . . . . 0.8(4) ?
    N1 C9 C10 C11 . . . . 175.4(3) ?
    C9 C10 C11 C12 . . . . -0.7(5) ?
    C10 C11 C12 C13 . . . . 0.3(6) ?
    C11 C12 C13 C14 . . . . -0.1(6) ?
    C11 C12 C13 C15 . . . . -178.4(4) ?
    C12 C13 C14 C9 . . . . 0.3(5) ?
    C15 C13 C14 C9 . . . . 178.5(4) ?
    C10 C9 C14 C13 . . . . -0.6(5) ?
    N1 C9 C14 C13 . . . . -175.5(3) ?
    C14 C13 C15 F1A . . . . -18.4(9) ?
    C12 C13 C15 F1A . . . . 159.9(8) ?
    C14 C13 C15 F2B . . . . 163.3(10) ?
    C12 C13 C15 F2B . . . . -18.5(11) ?
    C14 C13 C15 F3B . . . . 56.6(12) ?
    C12 C13 C15 F3B . . . . -125.1(12) ?
    C14 C13 C15 F2A . . . . -149.1(9) ?
    C12 C13 C15 F2A . . . . 29.1(10) ?
    C14 C13 C15 F3A . . . . 89.0(9) ?
    C12 C13 C15 F3A . . . . -92.7(9) ?
    C14 C13 C15 F1B . . . . -69.1(11) ?
    C12 C13 C15 F1B . . . . 109.1(11) ?
    C1 C8 N1 C9 . . . . -173.4(2) ?
    C14 C9 N1 C8 . . . . -149.7(3) ?
    C10 C9 N1 C8 . . . . 35.6(4) ?
    C6 C5 O2 C7 . . . . -165.4(3) ?
    C4 C5 O2 C7 . . . . 13.7(5) ?
loop_
    _geom_hbond_atom_site_label_D
    _geom_hbond_atom_site_label_H
    _geom_hbond_atom_site_label_A
    _geom_hbond_site_symmetry_A
    _geom_hbond_distance_DH
    _geom_hbond_distance_HA
    _geom_hbond_distance_DA
    _geom_hbond_angle_DHA
    O1 H1 N1 . 0.91(4) 1.79(4) 2.619(4) 150(4)
    O1A H1A N1A . 0.87(4) 1.87(4) 2.623(3) 143(4)
    C10 H10 O1 1_545 0.93 2.58 3.444(3) 154
    C10A H10A O1A 1_545 0.93 2.54 3.413(3) 157
    C3 H3 Cg3 2_655 0.93 2.86 3.526(3) 130
    C3A H3A Cg1 2_655 0.93 2.88 3.518(3) 127
    C11 H11 Cg4 2_645 0.93 2.85 3.529(3) 131
    C11A H11A Cg2 2_645 0.93 2.97 3.646(3) 131
data_global
_journal_date_recd_electronic     2009-11-05
_journal_date_accepted     2009-11-23
_journal_name_full     'Acta Crystallographica, Section E'
_journal_year     2009
_journal_volume     65
_journal_issue     12
_journal_page_first     o3245
_journal_page_last     o3246
_journal_paper_category     QO
_journal_coeditor_code     SI2222
_publ_contact_author_name     'Orhan B\"uy\"ukg\"ung\"or'
_publ_contact_author_address
;
Department of Physics
Ondokuz Mayis University
TR-55139
Samsun
Turkey
;
_publ_contact_author_email     'orhanb@omu.edu.tr'
_publ_contact_author_fax     '++90(362) 4576081'
_publ_contact_author_phone     '++90(362) 3121919 ext 5054'
_publ_section_title
;
(<i>E</i>)-4-Methoxy-2-[3-(trifluoromethyl)phenyliminomethyl]phenol
;
loop_
    _publ_author_name
    _publ_author_address
    'Kele\,so\<glu, Zeynep'
;
Department of Physics
Ondokuz May\?is University
TR-55139  Samsun
Turkey
;
    'B\"uy\"ukg\"ung\"or, Orhan'
;
Department of Physics
Ondokuz May\?is University
TR-55139 Samsun
Turkey
;
    'Albayrak, \,Ci\<gdem'
;
Sinop University
Sinop Faculty of Education
Sinop
Turkey
;
    'Odaba\,so\<glu, Mustafa'
;
Chemistry Program,
Denizli Higher Vocational School,
Pamukkale University,
TR-20159 Denizli
Turkey
;
