# Supplementary material for: (E)-4-Meth­oxy-2-[3-(trifluoro­meth­yl)phenyl­imino­meth­yl]phenol
Source: Acta Crystallogr Sect E Struct Rep Online. 2009 Nov 28;65(Pt 12):o3245–6. doi: 10.1107/S160053680905034X (PMC2971825; doi:10.1107/S160053680905034X)
Supplement: Supplementary file 2 [file e-65-o3245-Isup2.hkl]

#
# h,k,l, Fc-squared, Fo-squared, sigma(Fo-squared) and status flag
#
data_I
_shelx_title ' zeynep5 in P 21/c'
_shelx_refln_list_code          4
_shelx_F_calc_maximum      434.76
_exptl_crystal_F_000      1216.00
_reflns_d_resolution_high  0.8211
 
loop_
 _symmetry_equiv_pos_as_xyz
 'x, y, z'
 '-x, y+1/2, -z+1/2'
 '-x, -y, -z'
 'x, -y-1/2, z-1/2'
 
_cell_length_a    13.4771
_cell_length_b     6.4526
_cell_length_c    31.7097
_cell_angle_alpha  90.000
_cell_angle_beta   92.647
_cell_angle_gamma  90.000
 
_shelx_F_squared_multiplier     1.000
 
loop_
 _refln_index_h
 _refln_index_k
 _refln_index_l
 _refln_F_squared_calc
 _refln_F_squared_meas
 _refln_F_squared_sigma
 _refln_observed_status
   1   0   0     1657.23     1830.51     23.10 o
   2   0   0     9997.85     8475.55   1861.33 o
   3   0   0    10083.88     8899.99    809.46 o
   4   0   0    98796.68   102374.17   1468.87 o
   5   0   0      342.03      294.39      7.44 o
   6   0   0      213.68      148.35      4.82 o
   7   0   0       66.24       48.19     15.57 o
   8   0   0       19.74      150.23     34.99 o
   9   0   0        0.34        8.12      3.50 o
  10   0   0        0.99        6.25      4.57 o
  11   0   0      136.23      127.02      4.07 o
  12   0   0        0.39       -0.30      3.63 o
  13   0   0        3.78        5.90      4.91 o
  14   0   0        0.00        2.69      4.29 o
  15   0   0       63.15       54.08      4.46 o
  16   0   0        0.49        7.11      7.95 o
   1   1   0     1251.85     1365.69     14.19 o
   2   1   0    79004.40    81155.02   1142.16 o
   3   1   0     7935.23     6561.05    768.17 o
   4   1   0    17773.18    18069.92    310.46 o
   5   1   0      257.86      258.72      5.14 o
   6   1   0      709.27      776.00     67.33 o
   7   1   0      965.43      858.08     79.80 o
   8   1   0       39.98      380.65     98.65 o
   9   1   0       96.56       87.26      2.90 o
  10   1   0      124.04      124.24      4.82 o
  11   1   0        9.91       21.84      2.95 o
  12   1   0        7.33        6.27      2.94 o
  13   1   0       33.94       38.42      3.17 o
  14   1   0        2.50        0.99      2.85 o
  15   1   0        0.10        4.35      3.16 o
  16   1   0        3.08        6.51      3.28 o
   0   2   0    19332.14    18736.43    304.58 o
   1   2   0       63.87       72.72      4.47 o
   2   2   0     6783.70     6655.19    107.19 o
   3   2   0      100.39      117.65      4.88 o
   4   2   0      784.95      825.31     70.34 o
   5   2   0      197.19      202.80      4.43 o
   6   2   0     4025.59     3687.90    288.21 o
   7   2   0       77.27       81.82      3.30 o
   8   2   0       39.98       48.61      3.31 o
   9   2   0       13.59       19.75      2.92 o
  10   2   0       69.16      131.00     10.94 o
  11   2   0        7.16       15.16      3.43 o
  12   2   0       13.53       20.52      3.58 o
  13   2   0       23.40       31.22      3.07 o
  14   2   0        2.89        5.05      3.18 o
  15   2   0        6.33        9.04      3.72 o
   1   3   0        3.37        2.75      4.52 o
   2   3   0    12014.80    12471.64    138.96 o
   3   3   0      359.08      422.20      8.74 o
   4   3   0      130.25      146.17     10.08 o
   5   3   0       98.63       90.27      3.47 o
   6   3   0      206.03      220.70      3.73 o
   7   3   0       85.13       64.56      5.30 o
   8   3   0       12.37        9.40      2.87 o
   9   3   0       23.56       20.88      3.31 o
  10   3   0        1.27        1.88      2.97 o
  11   3   0        2.89        1.71      3.03 o
  12   3   0       15.08       15.50      3.42 o
  13   3   0        0.25        2.22      3.47 o
  14   3   0        3.88       -0.02      3.17 o
  15   3   0        0.02        4.91      3.25 o
   0   4   0     1153.69     1458.40     24.42 o
   1   4   0      324.35      291.32      7.90 o
   2   4   0      698.52      721.01     12.13 o
   3   4   0      163.33      134.91      5.29 o
   4   4   0       30.76       54.85      6.66 o
   5   4   0      388.37      375.49      8.73 o
   6   4   0      103.75      101.05      4.05 o
   7   4   0       40.52       42.25      3.49 o
   8   4   0       99.38      105.92      3.37 o
   9   4   0       83.83       87.48      4.28 o
  10   4   0       17.27       22.37      3.16 o
  11   4   0        1.09        0.35      3.68 o
  12   4   0        8.32        6.41      3.52 o
  13   4   0        8.61        3.68      5.04 o
  14   4   0        0.56        4.40      3.82 o
   1   5   0        0.14        0.64      5.33 o
   2   5   0        3.06        4.95      5.60 o
   3   5   0       56.13       58.03      4.70 o
   4   5   0        1.15        5.52      4.34 o
   5   5   0        2.23        5.98      4.25 o
   6   5   0       36.65       30.26      4.33 o
   7   5   0      180.72      192.84      5.48 o
   8   5   0        2.32        4.15      3.84 o
   9   5   0        8.34       11.54      3.22 o
  10   5   0       59.57       62.55      3.29 o
  11   5   0       12.40       10.27      3.74 o
  12   5   0        0.25       -1.29      3.68 o
   0   6   0        3.08        8.11      7.49 o
   1   6   0       20.89       19.11      6.02 o
   2   6   0       44.90       37.81      5.95 o
   3   6   0       24.60       22.25      4.87 o
   4   6   0        4.27       22.09      4.87 o
   5   6   0       14.29        8.91      4.14 o
   6   6   0       59.90       50.99      4.48 o
   7   6   0       13.80       13.16      4.99 o
   8   6   0        3.22        6.55      4.87 o
   9   6   0        1.85        3.70      4.40 o
  10   6   0        3.29        8.12      4.67 o
   1   7   0       12.74       12.52      7.83 o
   2   7   0       11.24       12.19      6.30 o
   3   7   0        4.18        2.80      5.28 o
   4   7   0        0.43        2.48      5.17 o
   5   7   0       13.37        9.12      5.26 o
   6   7   0        1.63        0.16      5.17 o
   7   7   0        3.19        4.90      4.65 o
 -16   1   1        0.07        4.22      3.28 o
 -15   1   1        0.00        0.17      3.15 o
 -14   1   1        6.24       10.22      3.04 o
 -13   1   1       23.11       24.10      2.83 o
 -12   1   1       76.07       96.14      3.52 o
 -11   1   1      195.26      160.65     18.14 o
 -10   1   1       26.15       38.15      2.93 o
  -9   1   1        6.80       13.30      2.96 o
  -8   1   1     2239.47     2009.17    143.78 o
  -7   1   1     2439.21     2277.90    220.94 o
  -6   1   1      142.83      191.99      4.64 o
  -5   1   1      171.16      167.48      3.64 o
  -4   1   1     4236.06     3950.09    236.47 o
  -3   1   1      655.79      897.26     10.73 o
  -2   1   1       33.15       61.42      7.81 o
  -1   1   1      648.92      619.03      9.03 o
   0   1   1      174.11      156.73      7.12 o
   1   1   1     1830.51     1776.67     17.08 o
   2   1   1     2501.79     2426.16     55.88 o
   3   1   1    16883.45    16202.15    370.10 o
   4   1   1     6303.49     6368.66    186.27 o
   5   1   1       93.57       77.51      5.01 o
   6   1   1     3661.85     3768.75     17.98 o
   7   1   1     1434.30     1334.41    111.03 o
   8   1   1      463.17      471.69     36.44 o
   9   1   1       46.39       40.56      2.79 o
  10   1   1        0.01        0.40      2.80 o
  11   1   1        7.09        6.80      2.96 o
  12   1   1       11.81       13.00      2.77 o
  13   1   1        1.43        5.50      3.64 o
  14   1   1        0.19        1.52      2.89 o
  15   1   1        0.04       -1.20      3.39 o
  16   1   1        0.16        3.33      3.36 o
 -15   2   1       20.37       12.40      3.73 o
 -14   2   1       22.64       19.94      3.51 o
 -13   2   1        2.67        4.21      3.28 o
 -12   2   1       40.48       58.77      3.55 o
 -11   2   1      156.72      151.04      3.41 o
 -10   2   1       79.15       82.61      3.48 o
  -9   2   1       78.03       73.84      9.80 o
  -8   2   1        2.55        6.52      2.75 o
  -7   2   1       19.10       29.07      3.42 o
  -6   2   1      859.67      896.17     15.15 o
  -5   2   1      452.58      446.40     30.16 o
  -4   2   1     3831.86     3750.42     43.10 o
  -3   2   1      122.53      129.55      4.08 o
  -2   2   1      904.96      900.62     22.62 o
  -1   2   1      767.59      800.97     24.66 o
   0   2   1    10794.11    10155.34    151.92 o
   1   2   1     3170.30     3144.95    110.06 o
   2   2   1      154.48      180.48      5.56 o
   3   2   1      511.49      464.87      7.93 o
   4   2   1     1090.73     1030.28     45.58 o
   5   2   1      117.65      159.72      3.84 o
   6   2   1     2548.39     2376.85    175.99 o
   7   2   1      197.00      183.98      3.89 o
   8   2   1       47.90       55.16      3.02 o
   9   2   1      121.15      105.70      3.20 o
  10   2   1      455.09      489.20      6.76 o
  11   2   1       11.73       13.05      3.31 o
  12   2   1       69.39       53.17      3.41 o
  13   2   1        1.30       -2.00      3.02 o
  14   2   1        5.43       15.65      3.52 o
  15   2   1        2.05        4.58      3.64 o
 -15   3   1        0.72        1.75      3.52 o
 -14   3   1        0.80        0.01      3.33 o
 -13   3   1       52.54       47.04      3.48 o
 -12   3   1        3.78        5.90      3.16 o
 -11   3   1       25.67       19.91      2.85 o
 -10   3   1        1.93        4.67      2.95 o
  -9   3   1       14.66       17.32      2.86 o
  -8   3   1       40.37       40.36      3.17 o
  -7   3   1      124.31      138.92      3.19 o
  -6   3   1      711.38      776.66      5.31 o
  -5   3   1       14.70       14.64      3.07 o
  -4   3   1     1379.61     1376.76     32.61 o
  -3   3   1        9.61       17.99      3.34 o
  -2   3   1    13588.39    13195.71    272.44 o
  -1   3   1      315.10      364.23      6.86 o
   0   3   1        1.96        3.45      3.99 o
   1   3   1      739.15      791.11      9.15 o
   2   3   1      378.75      631.26     16.54 o
   3   3   1      354.69      362.38      5.91 o
   4   3   1      311.52      363.48     10.83 o
   5   3   1        6.94        7.70      4.23 o
   6   3   1       30.24       68.10      8.47 o
   7   3   1        8.29        8.70      3.14 o
   8   3   1       28.56       32.48      2.99 o
   9   3   1       90.90       78.71      4.28 o
  10   3   1        1.79        5.06      2.93 o
  11   3   1        0.21        2.95      2.77 o
  12   3   1        4.41        3.84      3.64 o
  13   3   1       32.27       30.95      3.34 o
  14   3   1        9.22       11.46      4.03 o
  15   3   1        0.23        2.13      4.17 o
 -14   4   1        0.19        8.29      4.76 o
 -13   4   1        0.76       -0.30      3.86 o
 -12   4   1        4.93       11.09      3.83 o
 -11   4   1        4.75       10.32      2.99 o
 -10   4   1       30.40       31.04      3.21 o
  -9   4   1        9.80        7.30      3.32 o
  -8   4   1        1.05        1.95      2.95 o
  -7   4   1       27.97       37.07      3.52 o
  -6   4   1      552.79      600.81     13.14 o
  -5   4   1        0.95       13.11      3.98 o
  -4   4   1      791.33      827.68     25.64 o
  -3   4   1       59.84       68.87      4.93 o
  -2   4   1      440.86      449.38      6.88 o
  -1   4   1      199.21      216.33      4.65 o
   0   4   1      440.65      541.50      6.93 o
   1   4   1      377.08      461.35      7.95 o
   2   4   1       80.22       84.07      4.93 o
   3   4   1      200.54      238.19      6.41 o
   4   4   1      330.41      337.29      5.56 o
   5   4   1       28.26       29.35      3.75 o
   6   4   1       32.75       40.51      3.83 o
   7   4   1        1.63        1.19      3.29 o
   8   4   1       15.46       13.76      3.23 o
   9   4   1        3.83        5.36      3.33 o
  10   4   1        9.28       17.20      3.80 o
  11   4   1        4.91        6.51      3.40 o
  12   4   1        1.44        1.28      3.09 o
  13   4   1        1.14        3.59      3.35 o
  14   4   1        0.10       -2.35      4.65 o
 -12   5   1        0.79        3.86      3.92 o
 -11   5   1        0.42        0.56      2.99 o
 -10   5   1       94.15       81.47      3.76 o
  -9   5   1        8.46        7.86      3.10 o
  -8   5   1        1.68       -0.77      3.71 o
  -7   5   1       33.86       36.27      4.80 o
  -6   5   1       27.15       13.64      4.51 o
  -5   5   1       11.99       18.72      5.39 o
  -4   5   1       51.01       28.41      5.45 o
  -3   5   1        8.17       12.96      5.50 o
  -2   5   1        1.79        2.01      4.36 o
  -1   5   1        3.40        1.99      4.13 o
   0   5   1        4.40        3.97      3.95 o
   1   5   1        2.01        3.36      5.16 o
   2   5   1       10.77       16.97      5.43 o
   3   5   1       14.93       12.20      4.59 o
   4   5   1        2.28        2.65      5.28 o
   5   5   1       13.35       22.83      4.66 o
   6   5   1       30.64       26.42      4.48 o
   7   5   1        0.27        4.55      4.48 o
   8   5   1        6.35        8.61      4.59 o
   9   5   1        0.02        1.58      2.99 o
  10   5   1        1.69        6.19      3.29 o
  11   5   1        2.96        3.45      3.74 o
  12   5   1        0.00       -1.84      3.45 o
 -10   6   1        0.57        2.49      4.61 o
  -9   6   1        0.19        0.82      3.98 o
  -8   6   1       59.53       59.29      5.28 o
  -7   6   1        1.83        2.56      4.26 o
  -6   6   1        1.59        5.25      4.96 o
  -5   6   1        1.76        4.24      4.84 o
  -4   6   1      537.49      531.99     10.84 o
  -3   6   1        8.80        7.63      5.90 o
  -2   6   1        7.74        9.44      4.81 o
  -1   6   1        0.34        2.89      5.79 o
   0   6   1      628.43      610.95     18.55 o
   1   6   1       65.85       59.84      6.19 o
   2   6   1        0.58        2.80      4.60 o
   3   6   1       34.66       27.89      5.90 o
   4   6   1       19.76       31.47      4.93 o
   5   6   1        0.05        4.50      4.09 o
   6   6   1       49.18       46.67      4.99 o
   7   6   1        4.26        4.84      4.26 o
   8   6   1        1.45        5.07      4.37 o
   9   6   1        0.10       -0.07      3.67 o
  10   6   1        0.26        6.84      4.69 o
  -7   7   1        0.03        1.85      6.69 o
  -6   7   1       19.17       17.20      4.71 o
  -5   7   1        0.62        1.36      4.54 o
  -4   7   1       24.35       30.66      4.82 o
  -3   7   1        2.26        1.31      6.19 o
  -2   7   1      205.39      183.57      9.31 o
  -1   7   1        4.55        1.37     10.27 o
   1   7   1        4.63        5.45      7.78 o
   2   7   1       75.63       80.22      6.87 o
   3   7   1        0.76        4.43      5.14 o
   4   7   1        2.52        4.36      5.16 o
   5   7   1        6.36        8.50      5.38 o
   6   7   1        0.82        6.09      6.41 o
   7   7   1        0.16        3.37      5.22 o
 -16   0   2        4.15        6.12      4.70 o
 -15   0   2        7.34       11.16      4.58 o
 -14   0   2       27.10       22.90      4.94 o
 -13   0   2        0.39        2.99      4.22 o
 -12   0   2       34.69       20.59      4.44 o
 -11   0   2       94.40       82.62      4.48 o
 -10   0   2       24.91       33.38      4.34 o
  -9   0   2        0.11        4.60      4.70 o
  -8   0   2     4416.33     4672.28     30.91 o
  -7   0   2      384.31      331.83      8.70 o
  -6   0   2     2068.67     1764.58    122.41 o
  -5   0   2        0.05        5.75      5.11 o
  -4   0   2   189016.67   199387.19   1481.43 o
  -3   0   2    16356.32    16194.68     37.65 o
  -2   0   2      424.81      631.62     31.28 o
  -1   0   2     4533.02     4886.19     23.64 o
   0   0   2     3802.38     4411.65    151.42 o
   1   0   2      335.26      297.36     10.78 o
   2   0   2    15957.42    11738.56   2652.16 o
   3   0   2     4600.07     4189.75    514.04 o
   4   0   2     4623.99     6767.13    871.68 o
   5   0   2       17.37       13.21      4.26 o
   6   0   2      809.85      635.20    263.59 o
   7   0   2       54.83       52.21      4.20 o
   8   0   2       22.08      120.67      4.59 o
   9   0   2       88.08       55.40     14.93 o
  10   0   2        5.78        5.80      3.48 o
  11   0   2      206.51      189.91      4.29 o
  12   0   2        4.20        3.73      3.60 o
  13   0   2        8.18       -0.86      3.88 o
  14   0   2        1.82        4.62      3.97 o
  15   0   2       17.40       17.84      5.05 o
  16   0   2        5.57        3.82      4.47 o
 -16   1   2        3.98        6.80      3.53 o
 -15   1   2        0.01        4.94      3.14 o
 -14   1   2        0.02        0.09      3.54 o
 -13   1   2       15.91       21.17      2.76 o
 -12   1   2      443.67      473.09      5.77 o
 -11   1   2       37.10       47.86      3.41 o
 -10   1   2       98.63      118.37      6.27 o
  -9   1   2        1.18        6.88      2.99 o
  -8   1   2    13810.84    13261.21    980.70 o
  -7   1   2        8.84       22.88      3.03 o
  -6   1   2    10260.59     9433.07    626.47 o
  -5   1   2      568.70      549.03     23.27 o
  -4   1   2    31347.80    30041.34    551.04 o
  -3   1   2     7879.95     7518.72    162.56 o
  -2   1   2    14683.37    15202.15    607.89 o
  -1   1   2     2424.74     2618.30     16.50 o
   0   1   2      133.84      139.24      7.34 o
   1   1   2      753.79      713.60     15.41 o
   2   1   2     5454.38     5236.67     63.55 o
   3   1   2      116.49      227.37      9.85 o
   4   1   2      699.15     1247.18     31.45 o
   5   1   2       12.63       22.73      3.10 o
   6   1   2       69.28      220.05      4.73 o
   7   1   2     1050.32     1007.44     15.86 o
   8   1   2      121.92      379.25     43.22 o
   9   1   2       90.99       78.52      4.54 o
  10   1   2      145.62       95.00     13.18 o
  11   1   2       42.58       33.42      2.77 o
  12   1   2       11.81       14.62      6.00 o
  13   1   2        4.28        4.40      3.30 o
  14   1   2       23.26       17.20      3.09 o
  15   1   2        6.08        9.80      3.01 o
  16   1   2        1.33        4.08      3.28 o
 -15   2   2        4.03        7.68      3.57 o
 -14   2   2       85.17       90.79      3.73 o
 -13   2   2        0.19        0.25      3.23 o
 -12   2   2        3.63        7.45      2.81 o
 -11   2   2       48.24       42.75      3.60 o
 -10   2   2     1954.60     2040.53     23.13 o
  -9   2   2       30.41       29.30      3.14 o
  -8   2   2       47.21       39.98      3.90 o
  -7   2   2      114.04      111.83      6.17 o
  -6   2   2     8137.08     8466.55    131.06 o
  -5   2   2      240.17      178.02     16.27 o
  -4   2   2      714.49      753.61     14.45 o
  -3   2   2       10.23       14.97      3.21 o
  -2   2   2     1406.87     1466.86     10.37 o
  -1   2   2        5.49        5.61      3.31 o
   0   2   2     2513.22     2138.73     13.60 o
   1   2   2        0.02       -0.66      4.99 o
   2   2   2       92.32      112.06     13.33 o
   3   2   2      106.90      135.03      4.86 o
   4   2   2       17.31       40.85     10.31 o
   5   2   2      102.93      135.41      3.64 o
   6   2   2      220.76      367.18     24.33 o
   7   2   2        3.29        3.93      2.84 o
   8   2   2       55.55       53.43      2.89 o
   9   2   2      427.31      408.35      5.49 o
  10   2   2      103.03      156.86     22.71 o
  11   2   2       14.47       10.80      3.17 o
  12   2   2       32.59       30.98      3.09 o
  13   2   2        6.64        6.24      3.09 o
  14   2   2        1.56        6.57      3.47 o
  15   2   2        1.35        4.00      3.17 o
 -15   3   2        2.71        1.38      3.52 o
 -14   3   2       13.13       16.82      3.75 o
 -13   3   2       30.79       29.80      3.63 o
 -12   3   2       18.97       20.28      2.96 o
 -11   3   2        9.66       12.28      2.89 o
 -10   3   2        1.99        4.96      3.04 o
  -9   3   2       10.20       13.64      2.66 o
  -8   3   2        1.20        3.66      2.59 o
  -7   3   2       30.66       47.03      3.61 o
  -6   3   2     3179.09     3246.22     35.23 o
  -5   3   2       63.95       64.91      3.59 o
  -4   3   2      362.37      310.53      4.82 o
  -3   3   2       33.24       46.52      3.56 o
  -2   3   2     9716.56     9920.89    101.98 o
  -1   3   2     1398.73     1356.91     37.71 o
   0   3   2       43.06       30.76      3.77 o
   1   3   2     1205.63     1146.28     11.14 o
   2   3   2     1172.67     1354.07    122.47 o
   3   3   2      363.40      316.19      5.51 o
   4   3   2       22.28       18.44      3.14 o
   5   3   2       23.11       16.58      3.02 o
   6   3   2        1.77       66.73      9.89 o
   7   3   2        5.90        9.39      2.80 o
   8   3   2        4.92        4.08      2.71 o
   9   3   2        5.92        2.72      2.65 o
  10   3   2        0.39        2.63      2.75 o
  11   3   2        0.27        3.45      3.01 o
  12   3   2        3.22       -0.05      3.34 o
  13   3   2       54.72       49.18      3.36 o
  14   3   2        3.01        0.99      3.42 o
  15   3   2        0.28        3.72      3.45 o
 -14   4   2        0.59        0.27      3.85 o
 -13   4   2        3.69        3.97      3.36 o
 -12   4   2       28.25       28.04      3.35 o
 -11   4   2        2.67        5.67      3.22 o
 -10   4   2        4.39        5.88      2.97 o
  -9   4   2       70.25       67.02      3.08 o
  -8   4   2       71.83       67.66      2.97 o
  -7   4   2       12.82       13.14      3.19 o
  -6   4   2      151.40      176.67      8.48 o
  -5   4   2       72.88       73.29      3.67 o
  -4   4   2      289.54      339.48      4.89 o
  -3   4   2       64.34       48.24      3.92 o
  -2   4   2      107.48       99.15      3.99 o
  -1   4   2       36.99       35.84      3.95 o
   0   4   2       95.14       75.04      3.97 o
   1   4   2      967.76      952.03     10.00 o
   2   4   2      118.88      123.14      6.10 o
   3   4   2        0.30        2.23      4.34 o
   4   4   2      177.42      222.28      5.44 o
   5   4   2      115.60      129.57      4.89 o
   6   4   2        0.18        4.55      3.78 o
   7   4   2        5.02        8.58      3.47 o
   8   4   2       31.45       34.48      3.25 o
   9   4   2        4.31        9.80      3.09 o
  10   4   2       13.75        9.28      3.40 o
  11   4   2        0.75        4.35      3.77 o
  12   4   2       19.14        9.67      3.60 o
  13   4   2        4.81        3.66      3.69 o
  14   4   2        2.96        6.74      4.76 o
 -12   5   2        0.17        1.97      3.45 o
 -11   5   2       40.83       43.13      3.87 o
 -10   5   2       12.58       10.87      3.17 o
  -9   5   2       18.50       17.56      3.25 o
  -8   5   2       11.84        8.88      3.78 o
  -7   5   2       19.24       18.85      3.59 o
  -6   5   2        6.19        3.44      4.54 o
  -5   5   2        2.01        8.19      3.86 o
  -4   5   2        0.03        7.82      4.54 o
  -3   5   2       70.46       79.35      5.08 o
  -2   5   2        0.22        0.64      5.16 o
  -1   5   2       42.10       55.16      4.49 o
   0   5   2        8.60       10.80      4.17 o
   1   5   2        7.08        7.54      5.28 o
   2   5   2        0.19        1.59      4.57 o
   3   5   2       25.85       24.53      3.97 o
   4   5   2        0.96       -1.77      3.75 o
   5   5   2        1.28        3.90      4.34 o
   6   5   2       61.30       53.90      9.31 o
   7   5   2        8.05        8.03      3.97 o
   8   5   2        5.85        2.99      4.83 o
   9   5   2       21.61       25.09      3.34 o
  10   5   2        0.18        2.22      3.97 o
  11   5   2       12.50        9.59      3.45 o
  12   5   2       15.13       11.67      4.60 o
 -10   6   2       13.22       13.10      4.79 o
  -9   6   2        5.83        5.19      4.01 o
  -8   6   2        2.25        5.10      6.19 o
  -7   6   2        0.84        1.28      4.31 o
  -6   6   2       74.68       62.76      9.71 o
  -5   6   2        6.78       12.71      4.82 o
  -4   6   2       10.97       13.31      6.07 o
  -3   6   2        1.43        5.59      4.14 o
  -2   6   2        0.51        1.04      4.63 o
  -1   6   2        0.43        1.49      5.74 o
   0   6   2        0.33        1.27      7.09 o
   1   6   2        2.47        3.43      4.72 o
   2   6   2       59.81       58.62      6.13 o
   3   6   2       26.26       21.51      6.02 o
   4   6   2        6.68        8.81      5.79 o
   5   6   2        2.15        0.36      4.75 o
   6   6   2       57.44       52.41      4.50 o
   7   6   2        0.80        2.15      4.90 o
   8   6   2       10.73        8.48      4.99 o
   9   6   2        4.00        6.80      4.48 o
  10   6   2        0.67        2.28      4.16 o
  -7   7   2        0.57        2.48      5.55 o
  -6   7   2        0.00        4.29      6.53 o
  -5   7   2        0.86        3.13      4.48 o
  -4   7   2        1.13        2.06      5.17 o
  -3   7   2       32.13       31.07      6.30 o
  -2   7   2       47.46       41.52      6.87 o
   0   7   2        0.18        0.16      6.42 o
   1   7   2       50.46       51.81      7.52 o
   2   7   2      108.86       97.25      7.04 o
   3   7   2       32.61       32.32      5.46 o
   4   7   2        5.36        9.85      5.19 o
   5   7   2       13.54       12.84      5.31 o
   6   7   2       27.99       29.69      6.42 o
   7   7   2        0.07        5.47      6.53 o
 -16   1   3        7.10        7.67      3.18 o
 -15   1   3        3.00        4.06      3.08 o
 -14   1   3        0.32        1.01      3.00 o
 -13   1   3       18.45       14.98      2.76 o
 -12   1   3      285.91      313.55      7.78 o
 -11   1   3       58.79       61.63      5.57 o
 -10   1   3        2.00       -0.08      2.67 o
  -9   1   3       58.91       67.82      5.95 o
  -8   1   3     2307.40     2157.40    177.32 o
  -7   1   3     1371.34     1323.89     16.78 o
  -6   1   3      707.53      676.05      9.00 o
  -5   1   3      116.72      139.91      3.52 o
  -4   1   3     7048.51     6893.97    121.96 o
  -3   1   3    11684.78    12250.47    134.37 o
  -2   1   3    13065.75    13562.33    107.75 o
  -1   1   3     7360.69     7220.19     46.40 o
   0   1   3      493.31      489.25     11.12 o
   1   1   3     3468.14     3193.10    100.94 o
   2   1   3    20323.78    18714.56   2358.69 o
   3   1   3     1505.85     1635.02     81.08 o
   4   1   3     1664.14     1438.55    134.23 o
   5   1   3        6.80       14.28      2.75 o
   6   1   3       78.94       78.00      5.18 o
   7   1   3       93.74       89.05      6.49 o
   8   1   3      152.90      155.56      7.89 o
   9   1   3      113.75      123.11      3.95 o
  10   1   3        7.70        9.28      3.01 o
  11   1   3       15.69       19.78      3.81 o
  12   1   3        7.52       30.17      7.28 o
  13   1   3       21.47       25.07      3.39 o
  14   1   3       14.38       16.38      3.03 o
  15   1   3        0.06        3.89      3.34 o
  16   1   3       11.36       11.50      3.59 o
 -15   2   3       26.39       24.37      3.50 o
 -14   2   3       10.23        9.92      3.31 o
 -13   2   3        1.18        3.35      3.38 o
 -12   2   3      126.40      111.17      3.33 o
 -11   2   3        5.53        5.18      3.14 o
 -10   2   3      505.93      429.33     21.33 o
  -9   2   3       51.99       52.89      3.12 o
  -8   2   3        7.19        7.70      2.98 o
  -7   2   3      279.47      282.89      4.15 o
  -6   2   3      361.75      410.28     11.05 o
  -5   2   3      965.26      910.21     92.66 o
  -4   2   3     1773.29     1895.24      9.77 o
  -3   2   3     1271.98     1248.15     25.43 o
  -2   2   3       40.15       53.30      4.59 o
  -1   2   3     1461.43     1334.38     21.94 o
   0   2   3     5120.68     4769.45     82.59 o
   1   2   3      284.61      262.75      6.30 o
   2   2   3     1238.27     1281.18      9.50 o
   3   2   3      108.71      115.75      7.39 o
   4   2   3       51.49       64.36      4.13 o
   5   2   3      619.93      662.67      5.55 o
   6   2   3      965.92     1000.63     62.22 o
   7   2   3        7.16        7.28      2.67 o
   8   2   3       62.20       48.22      3.17 o
   9   2   3        5.04        9.34      2.82 o
  10   2   3       18.08       21.24      3.11 o
  11   2   3       58.33       41.81      6.70 o
  12   2   3        3.14        4.52      3.22 o
  13   2   3       38.81       42.06      3.16 o
  14   2   3        3.24       13.21      3.53 o
  15   2   3       16.73       14.99      4.47 o
 -15   3   3       11.19        8.71      3.33 o
 -14   3   3       13.48       11.92      3.64 o
 -13   3   3       13.35       17.38      3.29 o
 -12   3   3        1.96       -1.20      3.35 o
 -11   3   3        1.96        4.92      3.06 o
 -10   3   3        1.99        2.50      2.86 o
  -9   3   3        0.00        3.01      2.65 o
  -8   3   3      194.29      172.90     12.66 o
  -7   3   3       73.35       85.32      3.16 o
  -6   3   3      713.20      723.71     24.17 o
  -5   3   3        0.96        3.29      2.59 o
  -4   3   3        0.00        0.60      3.40 o
  -3   3   3        8.38       16.78      3.58 o
  -2   3   3      293.69      272.14      6.95 o
  -1   3   3     2328.69     2138.12     48.14 o
   0   3   3       30.90       29.23      3.82 o
   1   3   3     1319.21     1283.80     10.34 o
   2   3   3      745.12      754.14     16.71 o
   3   3   3      127.15      135.31      4.60 o
   4   3   3       94.17       78.24      4.26 o
   5   3   3        6.96        8.60      3.03 o
   6   3   3       44.43       40.65      3.36 o
   7   3   3       18.61       16.69      3.01 o
   8   3   3       16.84       18.17      3.00 o
   9   3   3       58.21       72.53      2.95 o
  10   3   3       52.56       52.48      3.43 o
  11   3   3       30.94       35.97      4.59 o
  12   3   3       13.89       21.43      3.14 o
  13   3   3        6.25        2.54      3.29 o
  14   3   3        3.70        5.39      3.62 o
  15   3   3       17.57       10.11      9.95 o
 -14   4   3        0.57        2.95      4.16 o
 -13   4   3        0.30        5.11      3.71 o
 -12   4   3        0.98        3.04      3.24 o
 -11   4   3        4.12        3.45      3.00 o
 -10   4   3       64.67       62.21      3.05 o
  -9   4   3        0.02        2.54      3.02 o
  -8   4   3       81.71       86.17      3.15 o
  -7   4   3       68.40       72.01      5.79 o
  -6   4   3      226.91      214.38      9.84 o
  -5   4   3       55.12       52.89      3.50 o
  -4   4   3       64.69       65.16      3.76 o
  -3   4   3       78.58       92.61      4.03 o
  -2   4   3       43.73       56.31      3.42 o
  -1   4   3       16.21       28.27      3.38 o
   0   4   3     1947.05     2045.28     66.18 o
   1   4   3      101.65      103.06      6.01 o
   2   4   3       57.62       52.03      4.51 o
   3   4   3      201.09      220.05      5.67 o
   4   4   3       78.86       75.67      7.22 o
   5   4   3       31.74       35.05      4.37 o
   6   4   3       87.06       85.21      7.21 o
   7   4   3        5.76        7.87      3.27 o
   8   4   3        5.62       11.47      3.31 o
   9   4   3        1.58        1.84      3.22 o
  10   4   3        2.03        1.11      3.47 o
  11   4   3        2.64        4.37      3.44 o
  12   4   3        0.04       -3.74      3.34 o
  13   4   3        0.04        1.45      3.65 o
 -12   5   3        0.06        1.22      3.82 o
 -11   5   3        2.54        0.72      3.13 o
 -10   5   3       84.69       81.60      3.86 o
  -9   5   3        3.90        3.63      3.51 o
  -8   5   3       36.16       43.18      3.55 o
  -7   5   3        8.11        8.22      3.80 o
  -6   5   3      107.62       93.86      4.23 o
  -5   5   3        1.59        3.32      4.03 o
  -4   5   3        2.37        1.36      3.63 o
  -3   5   3        1.30        1.34      4.08 o
  -2   5   3       22.22       27.26      4.09 o
  -1   5   3        2.95        2.76      3.96 o
   0   5   3        0.26        1.40      4.12 o
   1   5   3        3.80        0.54      3.69 o
   2   5   3       81.04       97.77      4.89 o
   3   5   3       27.58       31.38      3.85 o
   4   5   3       64.66       68.16      5.56 o
   5   5   3        0.41        0.20      4.34 o
   6   5   3        8.70        6.66      4.03 o
   7   5   3       38.94       38.40      4.72 o
   8   5   3       12.77       10.31      4.98 o
   9   5   3        0.01       -1.86      3.36 o
  10   5   3        1.87        7.76      3.63 o
  11   5   3        3.38        0.30      3.49 o
  12   5   3        0.02       -0.18      3.70 o
 -10   6   3        0.55        2.12      3.97 o
  -9   6   3        0.10        4.30      4.04 o
  -8   6   3      142.81      115.83      5.66 o
  -7   6   3        7.26       12.21      4.37 o
  -6   6   3        0.06        1.85      4.72 o
  -5   6   3        0.87        4.23      4.75 o
  -4   6   3      269.46      254.57      9.96 o
  -3   6   3       57.36       61.13      5.36 o
  -2   6   3       48.01       48.50      6.13 o
  -1   6   3       17.91       13.09      6.13 o
   0   6   3        3.52        5.21      5.73 o
   1   6   3       19.14       23.04      5.85 o
   2   6   3       21.60       15.80      4.93 o
   3   6   3       64.00       54.85      5.24 o
   4   6   3        0.10        4.41      7.63 o
   5   6   3        0.37        0.58      5.85 o
   6   6   3       10.49        6.83      4.26 o
   7   6   3        4.47       -5.86      6.02 o
   8   6   3        0.09       -1.48      4.96 o
   9   6   3        0.50        4.94      5.02 o
  10   6   3        4.11        7.18      4.23 o
  -7   7   3        4.21        7.06      5.52 o
  -6   7   3       30.17       35.93      6.81 o
  -5   7   3        2.23        4.81      4.60 o
  -4   7   3        0.01        2.47      4.47 o
  -3   7   3        2.59        1.62      6.24 o
  -2   7   3       26.04       32.34      8.12 o
   0   7   3        5.15        8.53      8.53 o
   1   7   3        9.49        9.15      6.36 o
   2   7   3        4.49        5.01      6.35 o
   3   7   3       13.15       12.44      6.47 o
   4   7   3        0.48        3.76      5.23 o
   5   7   3        9.14       15.80      5.29 o
   6   7   3       10.49        9.74      5.26 o
   7   7   3        0.44       -0.64      4.71 o
 -16   0   4       89.18       75.06      5.18 o
 -15   0   4        0.21        1.74      4.44 o
 -14   0   4       20.85       17.49      3.76 o
 -13   0   4        0.04        4.73      3.72 o
 -12   0   4       54.10       84.29      4.29 o
 -11   0   4        1.47        1.45      3.38 o
 -10   0   4      192.42      188.89     38.47 o
  -9   0   4      178.98      197.45      4.23 o
  -8   0   4     3708.47     3946.93     47.60 o
  -7   0   4        8.29       36.21      3.44 o
  -6   0   4      183.47      112.18      8.72 o
  -5   0   4        6.19        8.23      4.13 o
  -4   0   4     2529.40     2640.42    327.86 o
  -3   0   4    11528.04    10608.65    651.41 o
  -2   0   4      887.61     1115.88      8.95 o
  -1   0   4     3091.27     2193.79    307.79 o
   0   0   4      388.56      380.86     20.19 o
   1   0   4     8384.33     8453.10     84.09 o
   2   0   4     7661.68     6119.70   1233.00 o
   3   0   4      125.34      101.97     24.89 o
   4   0   4       39.46      105.47     33.80 o
   5   0   4       62.68       41.38      4.87 o
   6   0   4      422.49      360.56    113.87 o
   7   0   4     2064.73     1811.05     72.61 o
   8   0   4      148.91      192.22      5.32 o
   9   0   4      171.54      129.55      6.98 o
  10   0   4        7.01        9.18      7.30 o
  11   0   4        3.45        2.92      3.70 o
  12   0   4       44.09       31.19      4.11 o
  13   0   4       84.64       60.19      4.86 o
  14   0   4       18.57       18.61      4.37 o
  15   0   4       32.89       26.02      4.52 o
  16   0   4        2.52        8.72      5.20 o
 -16   1   4       54.81       47.62      3.45 o
 -15   1   4        0.04        2.07      3.09 o
 -14   1   4        0.18       -1.53      3.07 o
 -13   1   4        2.09        4.07      2.78 o
 -12   1   4     1440.41     1317.84     96.88 o
 -11   1   4       28.22       34.75      3.06 o
 -10   1   4      294.32      262.00      4.23 o
  -9   1   4        0.26        4.71      2.67 o
  -8   1   4     5555.57     5519.63    431.08 o
  -7   1   4      959.71      831.48     71.28 o
  -6   1   4      664.67      876.63     12.79 o
  -5   1   4      366.79      335.32     14.73 o
  -4   1   4      317.88      299.50     21.95 o
  -3   1   4      347.31      316.78      5.05 o
  -2   1   4      420.74      440.78      5.46 o
  -1   1   4    14029.51    14027.95     96.83 o
   0   1   4       85.88       77.78      5.52 o
   1   1   4      279.74      270.50     12.18 o
   2   1   4      584.05      491.85     10.95 o
   3   1   4     5954.50     5755.66     19.85 o
   4   1   4        1.64       12.54      3.55 o
   5   1   4        0.22        6.58      3.48 o
   6   1   4      107.09       91.43     15.92 o
   7   1   4      132.15      124.31     14.23 o
   8   1   4      245.20      326.95     20.92 o
   9   1   4        0.16        3.55      3.01 o
  10   1   4        1.71       10.49      2.83 o
  11   1   4       23.00       20.81      2.91 o
  12   1   4       34.28       36.06      9.13 o
  13   1   4        0.12        5.68      3.38 o
  14   1   4        0.85        1.72      3.87 o
  15   1   4        2.55        2.90      3.15 o
  16   1   4        1.76        4.26      3.08 o
 -15   2   4        1.15       -0.99      3.16 o
 -14   2   4      414.20      349.77     15.09 o
 -13   2   4        0.28        5.57      3.38 o
 -12   2   4       12.12       14.82      2.79 o
 -11   2   4       33.73       30.16      3.27 o
 -10   2   4     3091.43     2775.52    343.00 o
  -9   2   4      100.87       92.44      2.98 o
  -8   2   4       44.24       53.56      2.81 o
  -7   2   4       31.41       32.98      2.76 o
  -6   2   4     4173.64     4008.44    108.79 o
  -5   2   4      131.07      122.61      7.20 o
  -4   2   4      110.44      110.82      3.29 o
  -3   2   4      896.11      923.56     24.23 o
  -2   2   4       92.78       72.09      3.66 o
  -1   2   4      754.40      868.05     39.48 o
   0   2   4       36.03       33.45      4.49 o
   1   2   4     4152.07     4014.90     45.27 o
   2   2   4      971.35      799.64     24.30 o
   3   2   4      408.09      384.45     33.59 o
   4   2   4      513.99      462.28     43.82 o
   5   2   4      827.59      849.90      7.94 o
   6   2   4       39.07       76.42      8.90 o
   7   2   4      141.17      107.94      4.61 o
   8   2   4      243.94      223.91      5.56 o
   9   2   4       11.08       19.93      2.71 o
  10   2   4        2.39       79.35      6.61 o
  11   2   4        0.04        4.76      2.68 o
  12   2   4       42.30       47.76      3.18 o
  13   2   4       12.11       11.04      3.17 o
  14   2   4       11.16        9.46      3.09 o
  15   2   4       26.56       27.01      3.49 o
 -15   3   4        0.25        4.11      3.57 o
 -14   3   4       33.93       27.52      3.73 o
 -13   3   4        3.28        6.49      3.13 o
 -12   3   4        4.86        4.46      2.95 o
 -11   3   4        1.31        1.83      3.05 o
 -10   3   4        1.72        3.55      2.58 o
  -9   3   4        0.92        3.19      3.03 o
  -8   3   4       39.06       32.13      2.87 o
  -7   3   4        0.31        3.43      2.57 o
  -6   3   4      176.77      206.95      6.00 o
  -5   3   4       84.28       81.88      4.29 o
  -4   3   4        1.21        4.00      3.10 o
  -3   3   4      175.52      185.16      4.33 o
  -2   3   4      166.85      172.71      4.72 o
  -1   3   4        3.04       10.25      3.93 o
   0   3   4      230.01      240.14      5.51 o
   1   3   4      257.03      243.35      6.64 o
   2   3   4       68.95       59.82      4.69 o
   3   3   4       59.69       56.80      4.08 o
   4   3   4      330.63      327.88     12.86 o
   5   3   4      206.44      198.64     19.72 o
   6   3   4        4.40        8.74      2.98 o
   7   3   4       21.90       16.15      2.83 o
   8   3   4       11.06        8.22      2.74 o
   9   3   4       20.88       17.75      3.21 o
  10   3   4       10.19        7.81      3.25 o
  11   3   4        3.86        3.46      4.77 o
  12   3   4       15.67       14.50      3.23 o
  13   3   4       10.02       15.46      3.52 o
  14   3   4        8.74        6.77      3.34 o
 -14   4   4        1.79        2.31      3.61 o
 -13   4   4        2.24        3.67      3.40 o
 -12   4   4       62.36       69.37      3.68 o
 -11   4   4       11.09       11.63      3.07 o
 -10   4   4       14.60       20.47      3.01 o
  -9   4   4       84.28       79.15      3.52 o
  -8   4   4      252.68      246.16     17.63 o
  -7   4   4        1.47        1.43      2.78 o
  -6   4   4       17.95       15.08      2.97 o
  -5   4   4      339.56      370.37      4.53 o
  -4   4   4       96.09       88.78      3.56 o
  -3   4   4       63.74       58.72      3.45 o
  -2   4   4      150.53      140.92      4.09 o
  -1   4   4      186.39      186.33      4.66 o
   0   4   4      278.46      329.70     30.00 o
   1   4   4        3.33        6.08      5.33 o
   2   4   4      141.63      143.14      4.76 o
   3   4   4       23.87       18.62      4.30 o
   4   4   4        9.39       14.29      3.63 o
   5   4   4       55.60       61.92      4.60 o
   6   4   4       46.99       47.63      3.61 o
   7   4   4       11.46       13.07      4.28 o
   8   4   4       10.41       13.06      3.40 o
   9   4   4       10.27        9.95      3.03 o
  10   4   4        0.52        5.63      2.98 o
  11   4   4       48.86       45.19      3.35 o
  12   4   4       12.65        9.82      3.95 o
  13   4   4        1.18        1.02      3.66 o
 -12   5   4        5.43        6.09      3.53 o
 -11   5   4        3.53        3.24      3.50 o
 -10   5   4       14.43       20.07      3.12 o
  -9   5   4       88.14       85.77      4.13 o
  -8   5   4        0.93        2.28      3.12 o
  -7   5   4       76.79       69.71      4.08 o
  -6   5   4       87.48       75.34      4.53 o
  -5   5   4       10.56        5.40      4.07 o
  -4   5   4        0.98        2.91      3.33 o
  -3   5   4        5.34        7.24      4.11 o
  -2   5   4        3.90        1.99      3.30 o
  -1   5   4       54.51       70.54      4.34 o
   0   5   4       24.48       20.36      4.35 o
   1   5   4       94.14      105.89      4.65 o
   2   5   4      116.42      119.43      6.07 o
   3   5   4       20.54       17.43      5.33 o
   4   5   4        2.69        2.61      4.22 o
   5   5   4        2.35        1.33      4.37 o
   6   5   4       14.49       13.56      4.74 o
   7   5   4       10.47        4.11      4.66 o
   8   5   4       85.87       91.20      4.93 o
   9   5   4        9.95        7.09      3.91 o
  10   5   4        9.03        9.71      3.45 o
  11   5   4       19.48       17.24      4.22 o
  12   5   4        2.26        2.81      4.16 o
 -10   6   4        8.66        5.85      3.51 o
  -9   6   4        0.31        2.27      4.05 o
  -8   6   4        1.33        3.58      3.61 o
  -7   6   4        2.48        4.79      4.96 o
  -6   6   4       30.80       34.71      5.16 o
  -5   6   4       34.85       37.26      6.07 o
  -4   6   4       17.48       17.28      4.93 o
  -3   6   4       16.71       21.45      6.01 o
  -2   6   4       35.26       34.86      5.10 o
  -1   6   4        4.29        7.93      4.26 o
   0   6   4        5.63       10.36      5.68 o
   1   6   4       16.88       21.48      5.79 o
   2   6   4        0.23        3.37      4.77 o
   3   6   4        4.53        9.07      5.79 o
   4   6   4       21.45       24.47      4.69 o
   5   6   4       17.79       14.85      5.90 o
   6   6   4        2.49        4.74      4.09 o
   7   6   4        1.32        3.25      4.87 o
   8   6   4        1.54        0.88      6.02 o
   9   6   4       20.67       22.59      4.54 o
  10   6   4       36.40       35.18      4.95 o
  -7   7   4       11.33       15.95      5.52 o
  -6   7   4       14.86       20.73      5.59 o
  -5   7   4        6.85        3.50      5.32 o
  -4   7   4        0.52        3.06      5.37 o
  -3   7   4       14.78       13.45      6.53 o
  -2   7   4      142.83      140.07      9.71 o
   0   7   4       10.51       10.46      8.05 o
   1   7   4        9.51        8.99      6.36 o
   2   7   4      128.76      131.73      7.21 o
   3   7   4        5.48        4.53      5.19 o
   4   7   4        0.01        1.60      6.41 o
   5   7   4        1.37        6.38      5.17 o
   6   7   4        0.47        2.89      4.65 o
   7   7   4        0.26        0.35      4.71 o
 -16   1   5       17.43       17.67      3.37 o
 -15   1   5        0.72        0.66      2.90 o
 -14   1   5        3.38        0.63      3.05 o
 -13   1   5        3.06        4.91      2.99 o
 -12   1   5      267.02      288.08      7.06 o
 -11   1   5      170.18      195.34      6.77 o
 -10   1   5      154.93      147.06     10.61 o
  -9   1   5       40.06       55.18      3.23 o
  -8   1   5     1551.91     1559.40     51.46 o
  -7   1   5     3031.36     3037.76     33.75 o
  -6   1   5     3601.18     3520.59    138.65 o
  -5   1   5       56.89       47.08      3.17 o
  -4   1   5      694.84      674.32      9.51 o
  -3   1   5     1930.99     1909.81     11.89 o
  -2   1   5    14765.24    14903.39    408.42 o
  -1   1   5      810.22      739.91     37.04 o
   0   1   5      361.39      342.59     45.16 o
   1   1   5       21.91       20.59      4.01 o
   2   1   5      665.68      626.00      6.78 o
   3   1   5      680.90      587.03     27.32 o
   4   1   5       18.24       42.04      3.39 o
   5   1   5      261.47      260.47     17.15 o
   6   1   5      191.68      174.63     10.61 o
   7   1   5      185.49      177.05     24.71 o
   8   1   5       53.95       70.17      7.11 o
   9   1   5      224.22      212.87      4.79 o
  10   1   5       75.89      100.11      3.26 o
  11   1   5        9.65       21.30      3.97 o
  12   1   5        3.39        9.18      3.88 o
  13   1   5        2.20        7.24      3.26 o
  14   1   5        1.97        5.05      3.18 o
  15   1   5        0.34        1.74      4.06 o
  16   1   5        8.84        7.55      6.66 o
 -15   2   5        0.13        0.82      2.84 o
 -14   2   5       40.62       39.12      4.82 o
 -13   2   5       16.02       13.17      3.73 o
 -12   2   5      106.80      109.05      3.41 o
 -11   2   5      212.23      185.76      5.19 o
 -10   2   5        0.00       15.71      3.83 o
  -9   2   5       27.85       31.47      3.32 o
  -8   2   5        0.35        2.47      2.73 o
  -7   2   5       55.76       48.54      3.08 o
  -6   2   5      987.43      994.78      9.68 o
  -5   2   5        5.57       25.25      4.35 o
  -4   2   5      937.83      852.11      6.10 o
  -3   2   5      386.99      349.40      5.30 o
  -2   2   5      632.38      614.04      6.08 o
  -1   2   5      507.16      460.54     15.07 o
   0   2   5      149.31      118.49      4.51 o
   1   2   5     2897.05     2509.00     13.18 o
   2   2   5      468.18      447.55      6.37 o
   3   2   5       90.32       85.42      3.71 o
   4   2   5      129.98      145.90      5.15 o
   5   2   5      157.99      171.65     21.99 o
   6   2   5      198.95      184.79      3.51 o
   7   2   5       41.73       44.38      3.28 o
   8   2   5        5.81        3.32      2.60 o
   9   2   5       85.07      107.44      3.31 o
  10   2   5       43.78       52.88      3.83 o
  11   2   5       37.26       42.79      2.86 o
  12   2   5       76.67       79.54      3.31 o
  13   2   5        6.84        7.09      2.95 o
  14   2   5        2.41        7.22      3.26 o
  15   2   5        0.01        3.67      3.39 o
 -15   3   5        2.55        4.63      3.57 o
 -14   3   5       28.39       20.80      3.21 o
 -13   3   5        0.34        3.93      3.34 o
 -12   3   5        0.76        2.44      3.13 o
 -11   3   5       56.13       58.88      4.20 o
 -10   3   5        8.44        9.13      3.10 o
  -9   3   5       11.77       13.64      3.25 o
  -8   3   5       17.28       16.31      2.77 o
  -7   3   5        0.99        2.27      2.61 o
  -6   3   5        0.04        0.51      3.17 o
  -5   3   5      342.65      353.45     11.61 o
  -4   3   5       24.22       19.36      2.71 o
  -3   3   5       55.71       62.37      3.74 o
  -2   3   5      307.44      343.31      5.31 o
  -1   3   5        0.19        9.57      3.04 o
   0   3   5        4.32        8.05      3.07 o
   1   3   5      257.68      210.13      7.65 o
   2   3   5        9.43        9.99      4.30 o
   3   3   5       36.61       40.02      4.51 o
   4   3   5        2.04        6.96      3.51 o
   5   3   5      242.30      216.61      4.75 o
   6   3   5        0.02        2.18      2.76 o
   7   3   5      237.42      208.29     22.18 o
   8   3   5       97.06      106.62      4.64 o
   9   3   5       48.00       49.41      5.75 o
  10   3   5       11.00       12.28      3.53 o
  11   3   5       19.56       24.35      3.09 o
  12   3   5       44.45       52.13      3.51 o
  13   3   5        0.34       -0.13      3.32 o
  14   3   5       32.90       28.17      3.29 o
 -14   4   5        6.04        4.69      4.39 o
 -13   4   5        0.09        2.09      3.17 o
 -12   4   5        0.09        5.80      3.73 o
 -11   4   5        7.42        7.49      2.89 o
 -10   4   5       11.60       14.37      3.03 o
  -9   4   5       41.81       39.98      3.45 o
  -8   4   5       46.85       45.49      3.57 o
  -7   4   5        8.73       10.55      2.70 o
  -6   4   5       50.19       66.78      3.56 o
  -5   4   5      191.37      202.73      4.14 o
  -4   4   5      304.47      315.43      4.64 o
  -3   4   5      143.69      143.77      4.01 o
  -2   4   5      109.91      108.91      3.86 o
  -1   4   5        2.90        3.75      3.17 o
   0   4   5        0.01        1.69      3.14 o
   1   4   5      172.57      146.04      4.82 o
   2   4   5       66.02       81.79      4.26 o
   3   4   5      114.25      119.83      4.37 o
   4   4   5        0.43        3.11      4.10 o
   5   4   5       16.36       17.59      5.30 o
   6   4   5       26.94       20.48      3.73 o
   7   4   5       56.47       55.53      3.47 o
   8   4   5        0.81        2.64      3.06 o
   9   4   5       18.18       25.08      3.05 o
  10   4   5       46.86       39.78      3.21 o
  11   4   5       61.13       54.66      4.50 o
  12   4   5        8.16        7.82      3.26 o
  13   4   5        1.06        1.51      4.04 o
 -12   5   5        6.95       11.54      4.00 o
 -11   5   5        1.55        2.75      3.37 o
 -10   5   5      100.94      104.84      3.71 o
  -9   5   5        2.29        4.80      3.46 o
  -8   5   5       12.93       13.45      3.72 o
  -7   5   5        1.69        1.90      3.55 o
  -6   5   5        2.35        1.17      3.65 o
  -5   5   5       10.91       15.45      3.56 o
  -4   5   5       32.51       29.97      4.06 o
  -3   5   5       26.28       30.64      3.52 o
  -2   5   5      125.73      127.89      4.45 o
  -1   5   5       49.80       55.11      4.66 o
   0   5   5        0.01        0.73      3.75 o
   1   5   5       30.32       28.35      5.45 o
   2   5   5        4.84        7.62      5.28 o
   3   5   5        7.90        7.37      4.39 o
   4   5   5       27.04       31.39      5.39 o
   5   5   5       22.21       17.84      4.57 o
   6   5   5       10.99        8.05      4.57 o
   7   5   5       14.63       12.76      3.91 o
   8   5   5        7.56        5.80      4.60 o
   9   5   5        0.07        1.59      4.01 o
  10   5   5       10.14        8.14      3.32 o
  11   5   5        0.01       -1.30      3.65 o
  12   5   5        2.24        3.29      3.82 o
 -10   6   5        0.00        4.51      3.81 o
  -9   6   5        1.00        4.77      3.64 o
  -8   6   5       48.73       51.08      4.60 o
  -7   6   5        8.49        6.97      4.37 o
  -6   6   5       39.29       49.80      4.54 o
  -5   6   5       37.10       36.06      6.07 o
  -4   6   5        3.94        9.31      5.90 o
  -3   6   5       32.81       42.27      6.07 o
  -2   6   5        6.21        5.71      5.34 o
  -1   6   5        6.96        4.95      4.33 o
   0   6   5       30.21       27.35      5.90 o
   1   6   5       33.69       29.33      5.85 o
   2   6   5       22.66       20.34      4.60 o
   3   6   5       46.66       36.93      4.81 o
   4   6   5        4.23        5.53      5.85 o
   5   6   5        1.23        4.36      4.81 o
   6   6   5        0.01        4.14      4.84 o
   7   6   5        1.30        0.99      5.22 o
   8   6   5       16.25       20.07      6.24 o
   9   6   5        2.04        7.63      4.54 o
  10   6   5        0.19        3.49      4.17 o
  -7   7   5        0.69        2.10      4.76 o
  -6   7   5        0.89        5.65      5.52 o
  -5   7   5        0.25        0.38      5.20 o
  -4   7   5        0.03        3.00      6.47 o
  -3   7   5        2.82        4.41      6.47 o
  -2   7   5        8.15        8.83      8.17 o
  -1   7   5       19.42       11.25      8.62 o
   0   7   5        5.00        3.20      6.24 o
   1   7   5        2.45        2.58      6.30 o
   2   7   5        2.46        0.89      6.41 o
   3   7   5        1.05        5.54      6.36 o
   4   7   5        0.09       -0.47      6.30 o
   5   7   5        3.13        1.35      5.26 o
   6   7   5        0.95        1.61      5.37 o
   7   7   5        0.45        4.66      6.74 o
 -16   0   6      125.18      119.87      5.73 o
 -15   0   6        0.04       -1.14      3.95 o
 -14   0   6       33.23       32.38      4.59 o
 -13   0   6       24.52       19.29      3.81 o
 -12   0   6       19.75       10.02      3.77 o
 -11   0   6       20.67       14.08      3.77 o
 -10   0   6       21.21       14.72      3.57 o
  -9   0   6       19.11       26.17      3.64 o
  -8   0   6       13.01       23.53      4.86 o
  -7   0   6      237.74      199.90      5.38 o
  -6   0   6      140.59      151.30      4.22 o
  -5   0   6        8.24        5.75      4.81 o
  -4   0   6     1539.35     1358.41    125.86 o
  -3   0   6       29.41       15.60      4.46 o
  -2   0   6     1927.53     2023.85     74.71 o
  -1   0   6      719.39      693.62     44.10 o
   0   0   6        2.51        0.32      4.16 o
   1   0   6     2604.84     2683.00     56.18 o
   2   0   6     4371.11     4187.32     45.34 o
   3   0   6      909.67      737.90      8.39 o
   4   0   6      538.68      535.30     20.79 o
   5   0   6      126.33       66.03     27.22 o
   6   0   6      268.76      289.08      5.67 o
   7   0   6      748.39      662.05      6.83 o
   8   0   6       66.57       76.50      5.22 o
   9   0   6        1.07        4.73      4.39 o
  10   0   6      159.26      121.04      4.37 o
  11   0   6      218.42      247.10     13.54 o
  12   0   6       92.70       84.22      4.44 o
  13   0   6      168.29      180.32     15.33 o
  14   0   6       43.44       42.96     11.80 o
  15   0   6       42.32       34.12      8.03 o
  16   0   6       29.26       30.67      4.82 o
 -16   1   6       99.66       79.02      3.68 o
 -15   1   6        5.12        6.02      3.99 o
 -14   1   6        0.01        2.88      3.24 o
 -13   1   6        1.82        7.05      2.78 o
 -12   1   6      695.74      687.54     38.28 o
 -11   1   6       37.73       29.64      2.68 o
 -10   1   6      150.59      168.42      3.83 o
  -9   1   6       44.90       43.70      2.86 o
  -8   1   6      118.64      121.44      3.09 o
  -7   1   6      772.27      759.55      8.84 o
  -6   1   6      117.38       95.81      3.20 o
  -5   1   6       35.87       37.74      2.79 o
  -4   1   6      648.53      645.03      7.45 o
  -3   1   6     1963.06     1939.18     92.58 o
  -2   1   6     1350.09     1435.26     18.73 o
  -1   1   6    23480.35    20424.98   1394.54 o
   0   1   6      233.83      255.39     13.88 o
   1   1   6     5585.75     5015.76    508.62 o
   2   1   6     3124.87     2557.29    233.27 o
   3   1   6      678.33      620.78      7.04 o
   4   1   6      814.95      843.51     17.13 o
   5   1   6      227.73      241.45     27.53 o
   6   1   6       81.81       70.76      9.29 o
   7   1   6      614.20      588.91      6.89 o
   8   1   6       14.80       17.80      3.29 o
   9   1   6      108.39       92.75      4.52 o
  10   1   6        2.69        3.61      2.68 o
  11   1   6       35.97       35.06      2.75 o
  12   1   6       46.62       27.36      3.00 o
  13   1   6       16.79       13.87      3.18 o
  14   1   6       39.78       34.46      3.61 o
  15   1   6        0.03        0.48      3.27 o
 -15   2   6       11.51        9.74      3.43 o
 -14   2   6      446.98      355.57     27.87 o
 -13   2   6        1.92        2.68      4.09 o
 -12   2   6       18.96        9.96      3.31 o
 -11   2   6        2.81        3.46      3.56 o
 -10   2   6      788.30      838.00      5.31 o
  -9   2   6      270.83      262.42      3.56 o
  -8   2   6      172.64      153.42      6.99 o
  -7   2   6      124.17      116.80     12.42 o
  -6   2   6       14.45       15.73      3.08 o
  -5   2   6     1768.80     1734.81     21.96 o
  -4   2   6      287.70      268.42      3.70 o
  -3   2   6      527.78      503.91      5.59 o
  -2   2   6      329.32      303.86      4.96 o
  -1   2   6       35.34       47.53      7.51 o
   0   2   6      696.00      604.95     10.99 o
   1   2   6      773.52      795.34      7.17 o
   2   2   6     1233.66      978.39     68.15 o
   3   2   6      499.47      493.25     39.75 o
   4   2   6      588.74      515.13     12.08 o
   5   2   6      141.15      137.27      9.39 o
   6   2   6      245.84      176.42     12.00 o
   7   2   6       14.69       10.90      3.03 o
   8   2   6        2.26        4.78      3.27 o
   9   2   6       25.60       40.08      3.27 o
  10   2   6       95.07       78.09      3.11 o
  11   2   6       21.05       31.10      3.53 o
  12   2   6       31.46       35.62      3.33 o
  13   2   6        6.72       13.67      3.40 o
  14   2   6       41.68       41.16      3.91 o
  15   2   6       58.45       60.65      4.30 o
 -15   3   6        4.33        8.02      7.06 o
 -14   3   6       32.48       27.14      3.74 o
 -13   3   6       15.38       11.29      3.85 o
 -12   3   6       49.75       42.13      3.84 o
 -11   3   6        0.34        1.81      2.79 o
 -10   3   6        1.58        2.31      2.88 o
  -9   3   6        0.00        0.29      2.93 o
  -8   3   6        4.13        7.02      2.76 o
  -7   3   6       10.52        7.85      2.74 o
  -6   3   6      339.55      307.80     27.65 o
  -5   3   6        9.28       30.87      3.00 o
  -4   3   6      283.22      247.95      4.36 o
  -3   3   6       13.01        7.48      3.34 o
  -2   3   6      300.83      292.21      4.57 o
  -1   3   6        3.41        2.24      3.30 o
   0   3   6       61.99       53.37      3.39 o
   1   3   6      163.22      138.00      4.10 o
   2   3   6        1.39        5.79      5.16 o
   3   3   6      110.45      117.76      4.36 o
   4   3   6       11.68       14.43      3.42 o
   5   3   6       80.70       71.04      5.24 o
   6   3   6      338.95      317.64      6.30 o
   7   3   6        0.33        0.73      2.59 o
   8   3   6       68.24       67.87      3.39 o
   9   3   6        0.30        2.14      3.11 o
  10   3   6       76.33       81.42      3.49 o
  11   3   6       58.73       63.03      3.49 o
  12   3   6        2.40        1.87      3.44 o
  13   3   6      141.27      145.33      3.92 o
  14   3   6        2.94        0.47      3.45 o
 -14   4   6        0.41        5.46      9.63 o
 -13   4   6        2.86        3.24      3.57 o
 -12   4   6       45.32       44.01      3.27 o
 -11   4   6       10.51        9.23      3.19 o
 -10   4   6       21.83       23.36      3.18 o
  -9   4   6       64.54       73.32      4.60 o
  -8   4   6       63.10       58.37      4.82 o
  -7   4   6        4.88        6.13      3.02 o
  -6   4   6       82.88       80.66      3.44 o
  -5   4   6        6.56        5.34      3.07 o
  -4   4   6        0.35        2.40      2.80 o
  -3   4   6       63.59       64.84      4.07 o
  -2   4   6       36.80       44.83      2.87 o
  -1   4   6        2.41        3.08      4.08 o
   0   4   6      200.56      181.69      4.84 o
   1   4   6       26.89       27.43      4.57 o
   2   4   6        6.35        7.14      5.34 o
   3   4   6       25.88       19.21      3.75 o
   4   4   6      236.56      181.33     19.19 o
   5   4   6       59.15       62.72      7.47 o
   6   4   6        0.16        0.64      3.38 o
   7   4   6       67.80       65.28      3.40 o
   8   4   6        2.79        6.61      3.46 o
   9   4   6        8.82        4.11      3.09 o
  10   4   6        1.54        2.68      3.75 o
  11   4   6       42.95       48.64      3.22 o
  12   4   6       43.30       42.45      3.67 o
  13   4   6       12.21        9.73      3.51 o
 -12   5   6        6.33        6.40      3.28 o
 -11   5   6       31.08       33.46      3.47 o
 -10   5   6       87.13       83.12      3.94 o
  -9   5   6        1.72        2.28      2.88 o
  -8   5   6        8.87        9.34      3.19 o
  -7   5   6       14.25       15.51      2.92 o
  -6   5   6       20.49       25.64      4.13 o
  -5   5   6       21.47       18.63      3.25 o
  -4   5   6        2.42        2.74      3.85 o
  -3   5   6        1.25        2.47      3.39 o
  -2   5   6       30.23       30.52      3.91 o
  -1   5   6       73.76       79.38      6.47 o
   0   5   6       46.49       38.32      4.58 o
   1   5   6       72.78       90.20      5.79 o
   2   5   6       33.92       29.83      4.60 o
   3   5   6        0.09       -1.13      3.69 o
   4   5   6      185.91      171.00      5.21 o
   5   5   6       24.70       21.22      5.66 o
   6   5   6       24.13       26.07      4.57 o
   7   5   6      106.72      107.62      4.48 o
   8   5   6        0.11        9.61      4.60 o
   9   5   6        1.08        0.84      4.07 o
  10   5   6        2.88        0.96      4.10 o
  11   5   6        0.03        4.58      3.91 o
  12   5   6        0.01        1.15      4.25 o
 -10   6   6        3.81        3.95      3.42 o
  -9   6   6        7.58        6.17      3.84 o
  -8   6   6        1.66        1.60      3.55 o
  -7   6   6        6.29        4.77      4.38 o
  -6   6   6       68.27       80.84      5.34 o
  -5   6   6       10.53       17.25      4.31 o
  -4   6   6        0.17        2.37      4.24 o
  -3   6   6        5.39        4.98      3.90 o
  -2   6   6        7.76        6.69      4.03 o
  -1   6   6       42.79       35.82      4.66 o
   0   6   6       54.67       50.74      5.96 o
   1   6   6        4.85        5.41      5.85 o
   2   6   6        0.14        1.11      5.62 o
   3   6   6        1.01        1.94      4.03 o
   4   6   6       13.60        7.13      5.62 o
   5   6   6       35.11       39.42      4.96 o
   6   6   6       92.67       91.37      6.18 o
   7   6   6        4.20        6.57      4.37 o
   8   6   6        5.38        5.05      5.62 o
   9   6   6        2.28        6.82      6.36 o
  10   6   6       32.84       29.76      5.73 o
  -7   7   6        2.90        5.46      6.74 o
  -6   7   6       13.97       16.03      6.87 o
  -5   7   6        4.45        3.30      6.52 o
  -4   7   6        2.94        7.06      8.99 o
  -3   7   6        3.49        3.15      6.35 o
  -2   7   6       66.47       57.20      8.27 o
  -1   7   6        9.13        5.57      7.10 o
   0   7   6        0.11        0.85      6.24 o
   1   7   6        6.61        7.14      6.29 o
   2   7   6        0.42       -0.23      5.14 o
   3   7   6        0.74        1.57      5.19 o
   4   7   6       15.41       12.81      5.11 o
   5   7   6        4.41        4.28      5.23 o
   6   7   6        4.45        3.67      5.29 o
 -16   1   7       17.11       17.85      3.38 o
 -15   1   7        4.06        6.55      2.95 o
 -14   1   7        0.96        1.06      2.94 o
 -13   1   7       42.73       40.07      2.81 o
 -12   1   7      139.10      155.24      3.38 o
 -11   1   7      358.77      304.52      5.42 o
 -10   1   7       50.85       48.41      3.20 o
  -9   1   7       56.41       49.54      2.52 o
  -8   1   7      382.73      370.29     18.07 o
  -7   1   7      380.74      376.40     17.92 o
  -6   1   7      218.49      212.80      3.53 o
  -5   1   7       55.40       59.32      3.59 o
  -4   1   7      119.10      148.91     10.96 o
  -3   1   7        3.75        3.46      2.89 o
  -2   1   7      303.74      323.97     26.79 o
  -1   1   7     1195.31      924.26     91.00 o
   0   1   7      356.92      368.21      5.16 o
   1   1   7      124.68      138.13      6.52 o
   2   1   7     1384.41     1291.73     12.95 o
   3   1   7      711.98      595.79     68.33 o
   4   1   7      478.10      482.72     14.63 o
   5   1   7      613.26      464.82     36.98 o
   6   1   7      550.90      530.15     44.81 o
   7   1   7      453.80      390.99      9.43 o
   8   1   7       58.37       52.91      2.71 o
   9   1   7        7.65       11.69      2.99 o
  10   1   7        0.12        0.52      2.69 o
  11   1   7       28.86       36.05      3.03 o
  12   1   7        0.00       -0.51      2.85 o
  13   1   7        1.22        2.49      3.15 o
  14   1   7        6.04        5.71      3.23 o
  15   1   7        7.29        4.63      3.45 o
 -15   2   7       60.02       53.80      3.34 o
 -14   2   7        2.32        8.18      3.12 o
 -13   2   7        4.86        4.43      2.81 o
 -12   2   7       56.65       69.33      3.47 o
 -11   2   7      208.20      189.45      6.14 o
 -10   2   7      372.88      386.35     13.96 o
  -9   2   7       97.82      102.34      3.91 o
  -8   2   7        3.87        4.31      2.94 o
  -7   2   7      179.61      210.31      3.54 o
  -6   2   7     1203.44     1191.28      5.55 o
  -5   2   7      236.10      252.57      4.90 o
  -4   2   7      104.93      133.56     11.68 o
  -3   2   7      178.17      160.99     12.42 o
  -2   2   7        7.61       12.31      3.50 o
  -1   2   7      174.49      181.65      4.00 o
   0   2   7     1442.77     1364.04    130.86 o
   1   2   7       15.55       33.31      3.80 o
   2   2   7      110.08       97.77      3.73 o
   3   2   7        3.24        4.85      2.88 o
   4   2   7        6.00        7.29      3.69 o
   5   2   7        0.21        4.43      2.67 o
   6   2   7        6.49        5.87      2.83 o
   7   2   7      220.19      225.26      3.81 o
   8   2   7        5.09        5.66      2.93 o
   9   2   7       65.01       82.28      3.04 o
  10   2   7        2.84        9.87      3.05 o
  11   2   7        0.11        4.32      2.96 o
  12   2   7       20.30       26.27      3.27 o
  13   2   7       16.10       21.59      3.44 o
  14   2   7        2.68        7.11      3.20 o
  15   2   7       12.91       12.49      3.50 o
 -14   3   7        0.03        4.28      3.75 o
 -13   3   7       63.94       54.86      4.11 o
 -12   3   7        2.60        5.41      2.93 o
 -11   3   7        4.22       10.04      2.87 o
 -10   3   7        0.74        4.74      3.25 o
  -9   3   7       47.90       50.32      3.33 o
  -8   3   7        0.27        6.53      2.96 o
  -7   3   7       86.90       88.38      8.92 o
  -6   3   7      216.33      202.53     13.50 o
  -5   3   7        6.07        8.00      2.73 o
  -4   3   7        0.08        0.76      3.07 o
  -3   3   7      359.78      389.89      5.17 o
  -2   3   7       35.24       34.76      3.10 o
  -1   3   7        0.28        0.55      3.34 o
   0   3   7        4.52        6.12      2.83 o
   1   3   7        2.80        2.71      3.46 o
   2   3   7      198.52      184.17      6.84 o
   3   3   7       58.43       59.81      3.77 o
   4   3   7      210.98      180.77      8.15 o
   5   3   7      240.35      235.12     21.24 o
   6   3   7       43.81       36.44      3.11 o
   7   3   7      106.48      103.29      3.37 o
   8   3   7       42.78       38.83      2.90 o
   9   3   7       29.89       31.82      3.03 o
  10   3   7       39.36       42.83      3.17 o
  11   3   7        1.63        2.59      3.72 o
  12   3   7        3.24        7.12      3.41 o
  13   3   7      209.86      191.62     13.05 o
  14   3   7        6.52       11.15      3.94 o
 -13   4   7        0.11        4.58      3.66 o
 -12   4   7       10.01       10.81      3.13 o
 -11   4   7        5.47        3.54      3.02 o
 -10   4   7       11.49       10.54      3.03 o
  -9   4   7       33.55       37.33      3.19 o
  -8   4   7       15.53       20.55      2.72 o
  -7   4   7        5.50        6.57      2.89 o
  -6   4   7       65.31       68.51      3.00 o
  -5   4   7       11.90       14.91      2.69 o
  -4   4   7       62.51       68.14      3.19 o
  -3   4   7      185.33      181.07      4.28 o
  -2   4   7        7.26        7.53      3.21 o
  -1   4   7        2.06        2.56      3.27 o
   0   4   7      262.21      248.83     19.95 o
   1   4   7      108.69       99.68      5.85 o
   2   4   7       10.59        9.21      3.69 o
   3   4   7        2.25        5.65      4.19 o
   4   4   7       15.70       16.06      3.69 o
   5   4   7      158.57      181.69      6.07 o
   6   4   7      165.61      146.90      5.03 o
   7   4   7      163.69      159.68      3.75 o
   8   4   7        6.17        5.23      3.15 o
   9   4   7        7.50       11.26      3.19 o
  10   4   7      230.10      224.88      4.04 o
  11   4   7      122.48      123.21     12.22 o
  12   4   7        1.62        1.04      3.98 o
  13   4   7        4.12        6.41      3.83 o
 -12   5   7        3.12        3.51      3.38 o
 -11   5   7        8.92        7.40      3.75 o
 -10   5   7       28.35       25.30      3.23 o
  -9   5   7        4.68        6.48      3.07 o
  -8   5   7        9.25       15.57      3.75 o
  -7   5   7       20.55       16.68      2.94 o
  -6   5   7        4.21        1.51      3.57 o
  -5   5   7        0.56        3.59      3.15 o
  -4   5   7       16.07       24.79      3.59 o
  -3   5   7       35.45       32.59      4.57 o
  -2   5   7        1.37        6.68      4.32 o
  -1   5   7       27.02       26.40      3.58 o
   0   5   7       23.71       26.35      3.84 o
   1   5   7       16.18       15.13      3.91 o
   2   5   7        4.94       10.46      5.54 o
   3   5   7      166.48      150.36      4.65 o
   4   5   7       52.05       51.01      4.50 o
   5   5   7       68.56       52.72      5.30 o
   6   5   7      117.33      114.62      6.02 o
   7   5   7       43.48       52.24      4.20 o
   8   5   7        1.89        2.33      8.19 o
   9   5   7        0.06       -0.99      4.13 o
  10   5   7        0.04        0.81      3.24 o
  11   5   7        2.03        5.85      3.93 o
  12   5   7        6.75        6.25      4.19 o
 -10   6   7        3.74        2.49      3.66 o
  -9   6   7        0.60        2.07      3.90 o
  -8   6   7        7.30        5.30      3.90 o
  -7   6   7       16.07       13.49      3.25 o
  -6   6   7        0.45        3.64      4.08 o
  -5   6   7        9.74       10.83      4.04 o
  -4   6   7        1.02        0.14      3.82 o
  -3   6   7       58.88       61.51      5.12 o
  -2   6   7       22.10       17.49      4.07 o
  -1   6   7       31.25       27.22      4.66 o
   0   6   7        4.17        6.88      5.67 o
   1   6   7        5.20        8.50      5.79 o
   2   6   7        2.79        3.46      4.63 o
   3   6   7        3.93        5.29      4.03 o
   4   6   7       27.89       24.96      4.87 o
   5   6   7        5.89        8.83      4.20 o
   6   6   7       18.33       17.34      4.96 o
   7   6   7       13.46       15.57      4.31 o
   8   6   7        2.73        7.79      4.43 o
   9   6   7       13.06       17.04      4.65 o
  10   6   7       36.04       36.28      9.95 o
  -6   7   7        9.62       13.06      6.75 o
  -5   7   7        0.24        3.58      6.52 o
  -4   7   7        0.24        0.54      6.47 o
  -3   7   7        3.33        3.42      6.47 o
  -2   7   7        1.15        1.52      5.93 o
  -1   7   7        2.35        4.74      6.47 o
   0   7   7        0.06        0.66      6.30 o
   1   7   7        2.07        5.59      6.29 o
   2   7   7        1.03       -0.08      6.36 o
   3   7   7       10.83       13.26      5.14 o
   4   7   7        1.53        5.14      4.54 o
   5   7   7       16.17       15.25      6.47 o
   6   7   7        0.50        0.95      6.64 o
 -16   0   8       37.32       34.36      5.01 o
 -15   0   8       32.81       31.54      4.07 o
 -14   0   8       29.53       22.12      5.09 o
 -13   0   8        2.57        5.17      3.79 o
 -12   0   8        0.84        7.51      3.64 o
 -11   0   8      137.89      158.09      3.88 o
 -10   0   8        5.36        5.41      3.35 o
  -9   0   8       88.21       93.27      3.96 o
  -8   0   8      106.39      126.23      6.96 o
  -7   0   8      566.21      475.45     10.38 o
  -6   0   8       11.81       19.87      3.55 o
  -5   0   8     1170.60     1176.62      8.41 o
  -4   0   8     1971.85     1976.00     12.39 o
  -3   0   8      243.86      190.06     22.46 o
  -2   0   8     2314.50     2068.56    140.21 o
  -1   0   8      383.70      339.47     45.54 o
   0   0   8     1405.11     1414.46     40.86 o
   1   0   8     1631.82     1683.44     63.01 o
   2   0   8      234.33      203.11     25.05 o
   3   0   8      817.04      594.54     71.17 o
   4   0   8       28.05       17.75      4.90 o
   5   0   8      447.74      267.02     36.66 o
   6   0   8      478.46      484.17      6.21 o
   7   0   8      543.00      558.15      9.72 o
   8   0   8       93.55       89.15     19.55 o
   9   0   8      995.99      926.94     60.66 o
  10   0   8      668.47      795.22     42.16 o
  11   0   8      297.14      251.18      9.59 o
  12   0   8      290.26      329.46     15.41 o
  13   0   8      213.76      229.66      5.11 o
  14   0   8        0.01        3.61      5.84 o
  15   0   8        2.53        3.49      5.19 o
 -16   1   8       45.01       32.31      3.92 o
 -15   1   8        0.03        3.24      3.08 o
 -14   1   8        1.58        3.35      2.87 o
 -13   1   8       30.82       34.99      2.75 o
 -12   1   8        6.22        8.68      3.16 o
 -11   1   8      181.16      164.13      8.23 o
 -10   1   8       48.37       59.44      3.54 o
  -9   1   8        0.64        5.71      2.37 o
  -8   1   8       14.97       22.36      2.89 o
  -7   1   8      294.86      263.00     15.22 o
  -6   1   8     1127.18     1136.65     14.22 o
  -5   1   8        6.15       22.79      2.89 o
  -4   1   8      946.99      961.10     10.96 o
  -3   1   8        8.55       10.26      3.29 o
  -2   1   8       63.14       64.99      6.41 o
  -1   1   8     9782.79     9776.69    173.03 o
   0   1   8       46.96       46.68      3.04 o
   1   1   8     4415.85     4007.15    319.22 o
   2   1   8     1336.44     1071.03     77.79 o
   3   1   8       48.16       84.39     12.36 o
   4   1   8       29.95       35.07      2.79 o
   5   1   8      168.15      135.78      3.52 o
   6   1   8        1.17        1.43      2.59 o
   7   1   8       42.36       47.94      2.85 o
   8   1   8      220.87      237.42     14.02 o
   9   1   8       14.83       26.10      2.69 o
  10   1   8       70.45       75.83      5.75 o
  11   1   8       69.99       80.79      4.96 o
  12   1   8        0.03        0.43      3.00 o
  13   1   8        0.09        0.89      2.89 o
  14   1   8        2.65        2.48      3.49 o
  15   1   8       18.42       14.61      3.27 o
 -15   2   8        0.01       -0.51      3.06 o
 -14   2   8       90.33       70.10      6.96 o
 -13   2   8       87.63       72.01      4.95 o
 -12   2   8        1.92        7.55      3.30 o
 -11   2   8       30.09       33.44      3.11 o
 -10   2   8        6.03        9.03      2.96 o
  -9   2   8      430.37      411.94     11.97 o
  -8   2   8       49.41       45.82      5.10 o
  -7   2   8      159.10      126.84      3.37 o
  -6   2   8       61.49       58.65      3.20 o
  -5   2   8       73.31       81.17      2.96 o
  -4   2   8       47.96       45.83      3.17 o
  -3   2   8      270.77      219.52     23.16 o
  -2   2   8      141.64      124.21      3.95 o
  -1   2   8       90.45       85.73      5.14 o
   0   2   8      924.63      864.24     13.01 o
   1   2   8      426.30      513.33      6.66 o
   2   2   8     1735.96     1505.84     39.14 o
   3   2   8      966.19      896.78     98.44 o
   4   2   8     1597.93     1446.28     82.31 o
   5   2   8      225.99      219.95      8.19 o
   6   2   8      177.04      198.88      3.81 o
   7   2   8        7.78       11.62      3.08 o
   8   2   8        7.47       10.36      2.95 o
   9   2   8        9.56       13.38      3.01 o
  10   2   8       11.31       12.49      2.89 o
  11   2   8       72.73       68.70      2.96 o
  12   2   8       42.92       51.09      3.01 o
  13   2   8        1.62        4.70      3.49 o
  14   2   8        5.05        5.52      3.07 o
  15   2   8       51.81       55.31      4.24 o
 -14   3   8        0.80        3.29      3.21 o
 -13   3   8        0.28       -0.80      3.13 o
 -12   3   8       15.32       13.73      3.85 o
 -11   3   8       18.45       15.36      2.80 o
 -10   3   8        5.24       13.36      2.89 o
  -9   3   8        3.78        7.24      3.03 o
  -8   3   8        7.04       13.54      2.85 o
  -7   3   8       11.11        8.85      2.93 o
  -6   3   8        5.06        4.10      2.93 o
  -5   3   8       36.74       40.58      2.86 o
  -4   3   8      104.23      106.55      2.98 o
  -3   3   8        0.48        1.25      2.80 o
  -2   3   8        5.91       12.29      3.12 o
  -1   3   8       18.22       15.57      3.46 o
   0   3   8       80.11       66.64      4.08 o
   1   3   8      129.43      108.08      3.66 o
   2   3   8       96.64      113.96      4.96 o
   3   3   8     1207.03     1173.74     68.33 o
   4   3   8      140.85      107.09      6.35 o
   5   3   8        6.12        2.20      2.55 o
   6   3   8       14.32       21.10      3.07 o
   7   3   8       33.40       27.33      2.77 o
   8   3   8       11.93       15.16      3.03 o
   9   3   8      509.94      455.73     55.82 o
  10   3   8       38.52       48.85      3.39 o
  11   3   8       10.29       12.65      2.91 o
  12   3   8        0.00        0.57      3.19 o
  13   3   8      317.30      335.90     12.40 o
  14   3   8        7.88       10.65      3.49 o
 -13   4   8        7.88       13.26      3.75 o
 -12   4   8       25.01       26.36      3.25 o
 -11   4   8        7.10        8.65      3.15 o
 -10   4   8        7.09        7.66      3.00 o
  -9   4   8        5.14        7.83      3.33 o
  -8   4   8        0.02        1.98      2.84 o
  -7   4   8       26.36       21.46      2.67 o
  -6   4   8       24.27       29.86      3.00 o
  -5   4   8        0.85        8.27      3.75 o
  -4   4   8       78.90       91.00      3.79 o
  -3   4   8        6.71        7.25      3.04 o
  -2   4   8      109.42      137.99      4.88 o
  -1   4   8        0.55        5.06      3.35 o
   0   4   8      665.04      678.29      6.04 o
   1   4   8      251.94      237.75      5.64 o
   2   4   8        1.39        2.29      4.30 o
   3   4   8        2.99        5.30      3.52 o
   4   4   8        3.90        7.60      4.22 o
   5   4   8      122.29       89.80      6.34 o
   6   4   8        8.42       11.86      3.29 o
   7   4   8      176.93      192.16      4.20 o
   8   4   8       48.42       49.34      3.33 o
   9   4   8      394.93      415.01      6.17 o
  10   4   8      100.77       78.31      7.18 o
  11   4   8       79.00       81.93      3.86 o
  12   4   8        0.07        4.16      3.30 o
  13   4   8        0.72        3.30      4.50 o
 -12   5   8        0.20       -2.48      3.35 o
 -11   5   8        0.80        1.65      3.48 o
 -10   5   8       10.15        8.66      3.41 o
  -9   5   8        2.81        1.76      3.00 o
  -8   5   8       39.56       32.92      3.25 o
  -7   5   8       10.34       11.10      3.13 o
  -6   5   8        1.80       -0.14      3.64 o
  -5   5   8        4.36        4.53      3.49 o
  -4   5   8      124.67       96.41     10.13 o
  -3   5   8       24.95       19.52      4.68 o
  -2   5   8       30.79       25.76      3.53 o
  -1   5   8        1.87        7.24      3.83 o
   0   5   8       12.93        9.42      3.37 o
   1   5   8       58.12       62.11      5.79 o
   2   5   8      394.01      405.41      7.15 o
   3   5   8      442.50      466.40      6.51 o
   4   5   8      110.23      116.23      9.95 o
   5   5   8       19.11       31.48      4.66 o
   6   5   8       17.81       20.43      5.79 o
   7   5   8        2.72        8.03      4.09 o
   8   5   8       38.39       38.79      4.84 o
   9   5   8        7.60        7.53      3.71 o
  10   5   8        0.01       -0.75      3.23 o
  11   5   8        2.91        2.60      4.48 o
 -10   6   8        5.86        4.93      3.68 o
  -9   6   8       10.13        8.24      3.83 o
  -8   6   8        0.33        0.27      4.05 o
  -7   6   8        0.98        1.15      3.31 o
  -6   6   8        2.21        4.33      4.31 o
  -5   6   8       39.01       34.43      3.65 o
  -4   6   8       44.47       37.32      4.35 o
  -3   6   8        0.93       -0.45      3.72 o
  -2   6   8        0.61        0.68      4.01 o
  -1   6   8        0.00        0.86      4.48 o
   0   6   8       10.28       16.07      4.96 o
   1   6   8       20.01       17.75      4.90 o
   2   6   8       74.25       77.11      4.60 o
   3   6   8       12.45       22.23      5.90 o
   4   6   8        0.71        4.81      4.84 o
   5   6   8        5.34        0.78      4.08 o
   6   6   8       44.50       39.34      5.11 o
   7   6   8       26.78       29.45      5.08 o
   8   6   8        8.41       10.98      5.26 o
   9   6   8        0.50        4.58      4.54 o
  -6   7   8        7.45        9.50      6.75 o
  -5   7   8        0.15        1.12      9.31 o
  -4   7   8        8.49        7.75      6.57 o
  -3   7   8        7.49        7.49      5.38 o
  -2   7   8        0.32        0.30      5.29 o
  -1   7   8        0.35       -1.22      6.19 o
   0   7   8        0.14        1.43      6.24 o
   1   7   8        0.25        1.32      5.19 o
   2   7   8        0.51        1.09      6.30 o
   3   7   8       12.74       11.49      6.35 o
   4   7   8        8.52        9.87      6.47 o
   5   7   8        0.06       -0.75      4.54 o
   6   7   8        6.68       10.42      5.41 o
 -15   1   9        6.97        5.07      3.26 o
 -14   1   9        0.53        5.22      2.82 o
 -13   1   9        8.47       11.92      2.65 o
 -12   1   9       29.67       26.77      3.02 o
 -11   1   9       15.73       20.35      2.68 o
 -10   1   9        0.32        3.60      2.30 o
  -9   1   9       90.91       70.66      4.57 o
  -8   1   9       51.61       42.20      2.49 o
  -7   1   9      190.75      211.04      2.97 o
  -6   1   9       69.86       63.65      2.83 o
  -5   1   9      173.68      185.54      3.13 o
  -4   1   9      439.26      426.29      8.15 o
  -3   1   9     2714.17     2570.56     56.37 o
  -2   1   9      562.57      640.66     34.94 o
  -1   1   9       46.39       31.13      3.07 o
   0   1   9      843.73      811.00     16.91 o
   1   1   9        0.61        1.50      3.09 o
   2   1   9     5558.53     5507.55     12.29 o
   3   1   9     2814.07     2466.51    171.59 o
   4   1   9      694.06      677.37     34.14 o
   5   1   9       41.55       32.90      2.77 o
   6   1   9       26.33       24.37      3.32 o
   7   1   9      400.85      424.66      5.59 o
   8   1   9       11.91       12.64      3.03 o
   9   1   9      423.27      454.59      4.64 o
  10   1   9        5.52        5.79      3.17 o
  11   1   9      155.07      128.09      5.08 o
  12   1   9        0.56       -3.12      2.91 o
  13   1   9        9.67        6.38      2.93 o
  14   1   9        0.00        5.28      3.55 o
  15   1   9        6.28        4.86      3.30 o
 -15   2   9       46.23       44.44      3.16 o
 -14   2   9       41.96       39.05      2.87 o
 -13   2   9        4.53        7.73      2.88 o
 -12   2   9       81.19       67.39      4.58 o
 -11   2   9        3.63        4.14      3.52 o
 -10   2   9       80.46       98.54      3.72 o
  -9   2   9        7.01        8.60      3.14 o
  -8   2   9        8.83        9.36      2.68 o
  -7   2   9       32.90       38.83      2.60 o
  -6   2   9      107.10       90.62      3.30 o
  -5   2   9      125.23      136.67      3.20 o
  -4   2   9       50.62       70.21     10.36 o
  -3   2   9      343.39      332.55      6.86 o
  -2   2   9      290.96      278.28      7.49 o
  -1   2   9       21.08       33.31      6.95 o
   0   2   9      817.12      727.43    114.90 o
   1   2   9      928.59      862.75     12.78 o
   2   2   9        1.35       -0.73      2.67 o
   3   2   9      246.85      288.20     18.01 o
   4   2   9      716.54      681.08     16.59 o
   5   2   9     1347.31     1228.62    144.45 o
   6   2   9       29.30       32.56      2.87 o
   7   2   9        1.46        0.03      3.63 o
   8   2   9        7.23        6.10      2.96 o
   9   2   9       40.15       39.78      2.95 o
  10   2   9        0.00        3.56      3.15 o
  11   2   9       84.80       81.95      7.90 o
  12   2   9        1.02        6.68      3.28 o
  13   2   9      125.59      146.05      8.47 o
  14   2   9        4.58        5.31      3.59 o
  15   2   9        8.36        6.64      4.16 o
 -14   3   9        5.88        5.34      4.07 o
 -13   3   9       61.36       56.30      6.44 o
 -12   3   9        3.83        4.16      3.74 o
 -11   3   9       26.45       18.11      2.73 o
 -10   3   9       29.49       31.16      3.17 o
  -9   3   9        0.06        4.46      2.70 o
  -8   3   9        2.14        1.95      2.65 o
  -7   3   9      197.98      194.72      7.98 o
  -6   3   9      124.26      132.37      4.81 o
  -5   3   9        3.07        6.50      2.43 o
  -4   3   9        0.27        3.94      3.06 o
  -3   3   9       64.81       74.54      7.21 o
  -2   3   9       87.71       89.79      3.49 o
  -1   3   9        2.72        8.26      3.31 o
   0   3   9      153.98      156.47      4.12 o
   1   3   9        5.43       11.29      3.12 o
   2   3   9       36.06       40.78      3.16 o
   3   3   9       73.07       83.41      4.05 o
   4   3   9       28.60       26.83      3.08 o
   5   3   9      187.42      215.56      4.15 o
   6   3   9       68.08       76.71      3.33 o
   7   3   9       21.82       14.60      2.71 o
   8   3   9        0.23       -1.11      3.38 o
   9   3   9     1276.18     1323.82     12.81 o
  10   3   9        0.00        2.38      3.24 o
  11   3   9      109.61      122.32      4.64 o
  12   3   9        0.65        1.54      2.95 o
  13   3   9      424.03      383.12      9.04 o
  14   3   9       12.69       11.69      3.84 o
 -13   4   9        0.03        1.09      3.45 o
 -12   4   9        0.69        0.44      3.07 o
 -11   4   9        2.51        3.18      3.03 o
 -10   4   9       31.19       46.33      3.30 o
  -9   4   9       13.42        9.38      3.10 o
  -8   4   9        3.92        0.86      2.65 o
  -7   4   9        5.61        8.19      2.99 o
  -6   4   9       30.02       35.73      2.80 o
  -5   4   9       74.26       70.26      5.17 o
  -4   4   9       14.67        9.50      3.35 o
  -3   4   9       34.23       33.05      3.18 o
  -2   4   9        6.34        7.11      3.03 o
  -1   4   9      142.67      131.84     16.73 o
   0   4   9       69.39       71.83      4.16 o
   1   4   9      301.73      305.30      4.83 o
   2   4   9       25.07       28.52      4.42 o
   3   4   9       50.98       61.48      3.97 o
   4   4   9       75.13       73.40      4.26 o
   5   4   9       17.49       16.81      3.50 o
   6   4   9      406.32      438.73      5.31 o
   7   4   9      355.77      377.73      4.89 o
   8   4   9       20.40       22.79      3.30 o
   9   4   9        6.83        8.95      3.12 o
  10   4   9       10.81       15.80      3.16 o
  11   4   9      259.65      245.09      7.97 o
  12   4   9        0.23        4.17      3.15 o
  13   4   9       10.18        7.89      4.17 o
 -12   5   9        0.00        2.50      3.59 o
 -11   5   9        3.17        6.22      3.81 o
 -10   5   9        1.16        2.82      3.69 o
  -9   5   9        1.40        3.43      3.30 o
  -8   5   9        3.14        4.42      3.47 o
  -7   5   9       12.51       19.32      3.16 o
  -6   5   9        0.09       -0.19      3.11 o
  -5   5   9        7.07        7.77      3.56 o
  -4   5   9        1.21        3.74      3.58 o
  -3   5   9       11.97       13.21      3.59 o
  -2   5   9        0.07       -0.86      3.50 o
  -1   5   9      430.82      417.23     20.06 o
   0   5   9      122.82      119.44      4.41 o
   1   5   9      375.87      368.36      6.48 o
   2   5   9      461.64      433.31      6.07 o
   3   5   9      363.07      371.10      5.68 o
   4   5   9        0.79        1.80      4.54 o
   5   5   9        4.76        3.93      4.45 o
   6   5   9        4.11       12.62      5.73 o
   7   5   9      255.43      254.10     22.08 o
   8   5   9       27.42       34.68      4.31 o
   9   5   9        1.35        3.79      4.72 o
  10   5   9        0.04        1.37      4.05 o
  11   5   9        0.15        2.56      3.67 o
 -10   6   9        0.00        3.50      3.93 o
  -9   6   9        2.19        2.04      3.33 o
  -8   6   9        0.12        0.78      3.20 o
  -7   6   9        2.00        4.20      3.13 o
  -6   6   9        9.14       10.96      4.10 o
  -5   6   9        5.19        9.38      3.81 o
  -4   6   9        0.84        1.89      3.73 o
  -3   6   9       28.65       31.90      4.25 o
  -2   6   9        2.10        1.99      4.13 o
  -1   6   9       15.73       15.98      4.58 o
   0   6   9      128.15      117.75      5.05 o
   1   6   9      202.95      200.40     26.33 o
   2   6   9       83.01       87.75      5.23 o
   3   6   9       66.41       63.22      4.48 o
   4   6   9      170.19      157.20     10.92 o
   5   6   9       74.20       72.63      5.23 o
   6   6   9      112.25      102.03      4.88 o
   7   6   9       66.54       54.68     11.48 o
   8   6   9       29.23       28.96      5.23 o
   9   6   9        1.67       12.01      6.64 o
  -6   7   9        0.43       -4.98      9.47 o
  -5   7   9        0.51        1.25      6.69 o
  -4   7   9        0.00       -0.95      4.65 o
  -3   7   9       17.76       17.29      5.12 o
  -2   7   9        1.07       -0.05      5.84 o
  -1   7   9        1.62        0.03      6.41 o
   0   7   9        0.08       -1.44      6.41 o
   1   7   9        0.36        3.75      5.23 o
   2   7   9        3.44        5.88      6.24 o
   3   7   9        9.91       10.65      5.14 o
   4   7   9       20.41       21.51      5.43 o
   5   7   9       13.95       13.74      5.49 o
   6   7   9        1.28       -1.20      6.70 o
 -16   0  10        4.11        7.55      6.74 o
 -15   0  10       86.02       75.61      5.60 o
 -14   0  10        1.26       -0.97      3.97 o
 -13   0  10       17.49       16.22      4.82 o
 -12   0  10       63.27       44.56      3.93 o
 -11   0  10      142.43      136.26      4.58 o
 -10   0  10        6.82       24.63      5.51 o
  -9   0  10      342.36      353.53      5.10 o
  -8   0  10        3.94        4.35      3.58 o
  -7   0  10       12.28       23.32      5.10 o
  -6   0  10      307.23      287.85      4.90 o
  -5   0  10       11.62       11.21      3.66 o
  -4   0  10      240.63      228.98      4.30 o
  -3   0  10      137.85      119.61     20.56 o
  -2   0  10     3418.36     3362.80     95.22 o
   0   0  10      869.05      792.56     84.57 o
   1   0  10     8972.96     9348.83    148.53 o
   2   0  10      375.43      345.57     30.95 o
   3   0  10       43.88       23.44      3.62 o
   4   0  10      205.40      280.33     17.46 o
   5   0  10      211.54      213.84     10.12 o
   6   0  10     1744.64     1388.17    314.48 o
   7   0  10       89.46       85.16      3.63 o
   8   0  10      429.26      460.09      5.49 o
   9   0  10      126.29      123.64      4.00 o
  10   0  10       41.58       57.02      4.27 o
  11   0  10       32.51        9.09      4.32 o
  12   0  10       66.06       54.89      4.31 o
  13   0  10      222.49      227.44      9.23 o
  14   0  10       20.69       28.21     10.11 o
  15   0  10        0.90        1.57      5.19 o
 -15   1  10        0.05        2.59      2.75 o
 -14   1  10       22.91       16.33      2.98 o
 -13   1  10        0.17        0.23      2.81 o
 -12   1  10        2.89        6.56      2.91 o
 -11   1  10        2.98        4.22      2.73 o
 -10   1  10       34.55       29.64      2.66 o
  -9   1  10        0.77        5.26      2.49 o
  -8   1  10       82.40       96.73      4.30 o
  -7   1  10      335.20      295.93      3.89 o
  -6   1  10        7.19       12.36      2.71 o
  -5   1  10      174.70      146.11      7.98 o
  -4   1  10       22.16       40.55      2.89 o
  -3   1  10      641.79      668.22     16.52 o
  -2   1  10     1493.94     1353.35    144.42 o
  -1   1  10     1320.66     1162.98     46.20 o
   0   1  10       15.80       13.08      2.81 o
   1   1  10     2134.14     1993.70     13.10 o
   2   1  10     2089.65     1822.34    116.03 o
   3   1  10     4267.24     3916.90    320.93 o
   4   1  10     2003.84     2143.24     10.63 o
   5   1  10       27.63       29.24      7.32 o
   6   1  10       44.87       29.50      3.43 o
   7   1  10     1658.96     1371.95    235.60 o
   8   1  10      493.60      438.26     42.05 o
   9   1  10       33.74       21.71      2.83 o
  10   1  10       24.85       17.62      2.91 o
  11   1  10      127.79      123.13      3.13 o
  12   1  10        0.02        4.41      3.02 o
  13   1  10        1.21       -0.23      2.97 o
  14   1  10        3.24        3.54      3.56 o
  15   1  10        0.35       -0.78      3.14 o
 -15   2  10        1.66        8.60      3.84 o
 -14   2  10        8.95        3.19      3.30 o
 -13   2  10       35.86       38.72      4.17 o
 -12   2  10       33.54       34.16      3.31 o
 -11   2  10        0.28        3.17      2.93 o
 -10   2  10       36.68       28.38      2.79 o
  -9   2  10        5.62       10.18      2.75 o
  -8   2  10        1.73        4.81      2.53 o
  -7   2  10       19.24       13.00      2.97 o
  -6   2  10        8.54       12.21      2.49 o
  -5   2  10      233.37      240.99     17.39 o
  -4   2  10      317.41      355.71     28.81 o
  -3   2  10     2259.87     2040.04    194.46 o
  -2   2  10      207.89      181.52      3.62 o
  -1   2  10      326.16      331.75      9.56 o
   0   2  10     5424.60     5737.91     77.82 o
   1   2  10      519.82      518.77     28.05 o
   2   2  10      662.63      744.86     27.36 o
   3   2  10      197.25      198.92     10.41 o
   4   2  10       75.95       67.41      5.86 o
   5   2  10      201.56      231.76      5.55 o
   6   2  10       62.55       52.71      3.29 o
   7   2  10       24.20       25.47      3.11 o
   8   2  10       26.27       31.48      4.57 o
   9   2  10       13.25        9.81      3.24 o
  10   2  10        0.22        1.77      3.08 o
  11   2  10       23.48       32.52      3.02 o
  12   2  10       23.42       28.61      2.95 o
  13   2  10        0.02        4.92      3.09 o
  14   2  10       11.91       11.67      3.17 o
  15   2  10       46.46       40.55      5.67 o
 -14   3  10        1.49        6.95      3.29 o
 -13   3  10       57.06       53.10      3.48 o
 -12   3  10        1.03        2.85      3.80 o
 -11   3  10        0.36        2.59      2.81 o
 -10   3  10        0.91        7.83      3.07 o
  -9   3  10       77.60      104.47      3.56 o
  -8   3  10        3.46        4.03      2.55 o
  -7   3  10       10.97       12.05      2.52 o
  -6   3  10       25.75       23.40      2.75 o
  -5   3  10      153.84      172.08      3.87 o
  -4   3  10      309.01      296.01     37.74 o
  -3   3  10       31.12       22.05      2.95 o
  -2   3  10      577.15      548.08     44.08 o
  -1   3  10     1329.79     1480.50     20.51 o
   0   3  10      378.68      366.52      4.83 o
   1   3  10      772.83      753.65     46.10 o
   2   3  10      172.08      209.67      4.26 o
   3   3  10       11.78       10.67      2.74 o
   4   3  10      141.42      126.99      3.49 o
   5   3  10     1010.12      971.01     34.16 o
   6   3  10        5.89        1.01      2.74 o
   7   3  10        1.05        1.26      2.96 o
   8   3  10       63.19       69.90      4.00 o
   9   3  10     1644.77     1739.12     28.15 o
  10   3  10        8.31        8.10      3.35 o
  11   3  10        0.31        3.54      3.10 o
  12   3  10        9.62        6.12      3.03 o
  13   3  10      182.63      182.61      6.17 o
  14   3  10        2.53        4.24      3.47 o
 -13   4  10        0.01        0.53      4.04 o
 -12   4  10        2.86        3.37      2.97 o
 -11   4  10        8.74        8.43      2.87 o
 -10   4  10       29.33       29.07      3.18 o
  -9   4  10        5.38       19.51      3.00 o
  -8   4  10        0.74        5.78      2.75 o
  -7   4  10       48.25       35.05      2.96 o
  -6   4  10       13.23       19.37      3.31 o
  -5   4  10       26.34       32.36      3.83 o
  -4   4  10       84.37       77.40     12.98 o
  -3   4  10        0.65        0.60      3.05 o
  -2   4  10      204.72      180.65     17.17 o
  -1   4  10      269.00      212.49     21.96 o
   0   4  10      393.52      357.74     11.81 o
   1   4  10       11.70       11.25      3.56 o
   2   4  10        4.04        5.88      3.69 o
   3   4  10       58.56       55.94      4.57 o
   4   4  10        1.16        4.41      3.54 o
   5   4  10     1544.39     1482.36     30.45 o
   6   4  10      294.49      313.13      5.03 o
   7   4  10      513.73      444.69     46.15 o
   8   4  10       37.98       34.90      3.50 o
   9   4  10       90.22       88.89      3.80 o
  10   4  10       11.47       10.42      3.46 o
  11   4  10       79.36       73.99      3.72 o
  12   4  10        3.92        5.40      3.97 o
  13   4  10        2.13        3.35      3.85 o
 -12   5  10       13.83       13.33      3.46 o
 -11   5  10       12.29        7.94      3.49 o
 -10   5  10        2.97        2.50      3.37 o
  -9   5  10        5.85        8.83      3.15 o
  -8   5  10       27.72       29.77      3.36 o
  -7   5  10       94.29       94.62      3.29 o
  -6   5  10       25.63       24.91      2.79 o
  -5   5  10      114.08       80.20     11.05 o
  -4   5  10        0.48        2.06      4.60 o
  -3   5  10       78.49       82.47      3.69 o
  -2   5  10       76.22       59.25      5.95 o
  -1   5  10      608.39      621.72      8.54 o
   0   5  10       53.68       38.51      4.30 o
   1   5  10      163.75      197.91     17.42 o
   2   5  10       26.39       28.94      4.78 o
   3   5  10      236.22      232.75     24.81 o
   4   5  10       25.66       25.74      4.42 o
   5   5  10        5.33       13.65      6.90 o
   6   5  10       34.65       37.25      5.90 o
   7   5  10      676.39      683.45      9.64 o
   8   5  10       29.66       33.70      4.26 o
   9   5  10      145.86      163.07      4.69 o
  10   5  10        2.65        0.72      3.41 o
  11   5  10        0.49        3.11      4.05 o
  -9   6  10        3.08        5.31      3.79 o
  -8   6  10       35.61       28.51      3.57 o
  -7   6  10        4.05        3.40      3.36 o
  -6   6  10       20.16       21.24      3.69 o
  -5   6  10        1.96        2.09      3.88 o
  -4   6  10       13.20       19.65      4.33 o
  -3   6  10       25.18       23.95      4.34 o
  -2   6  10        0.70        1.93      4.15 o
  -1   6  10       24.64       20.24      3.60 o
   0   6  10        1.01        0.33      4.78 o
   1   6  10       47.26       47.31      5.08 o
   2   6  10        3.33        1.02      5.84 o
   3   6  10        5.21       11.84      5.85 o
   4   6  10        9.77       13.70      4.87 o
   5   6  10        0.40        1.49      4.26 o
   6   6  10        9.92       11.05      4.37 o
   7   6  10      579.04      614.21     16.14 o
   8   6  10        3.54        5.64      4.60 o
   9   6  10       11.32       11.32      4.77 o
  -6   7  10        6.19        7.52      4.42 o
  -5   7  10        0.06        2.04      4.69 o
  -4   7  10        5.34        6.94      5.15 o
  -3   7  10       12.81       11.18      4.87 o
  -2   7  10        3.04        6.93      5.98 o
  -1   7  10       10.22       10.75      6.41 o
   0   7  10        0.01       -0.68      5.23 o
   1   7  10        3.55        0.00      6.36 o
   2   7  10       11.91       16.41      5.28 o
   3   7  10       67.81       80.34      6.81 o
   4   7  10        1.02        4.33      4.54 o
   5   7  10       45.14       45.48      8.43 o
 -15   1  11        1.49        3.62      2.91 o
 -14   1  11        0.00        2.69      2.70 o
 -13   1  11        0.02        1.76      2.57 o
 -12   1  11        3.78        1.97      2.77 o
 -11   1  11       21.69       29.30      2.68 o
 -10   1  11       17.35       24.20      2.48 o
  -9   1  11        1.06       15.49      2.90 o
  -8   1  11        0.73        2.75      2.48 o
  -7   1  11      461.77      427.95      6.76 o
  -6   1  11        2.26        3.15      2.33 o
  -5   1  11      383.29      412.54      4.28 o
  -4   1  11     1187.61     1197.36     11.18 o
  -3   1  11       33.11      110.47     22.01 o
  -2   1  11      135.30       95.90      6.13 o
  -1   1  11     5801.32     5754.63     49.12 o
   0   1  11        0.07        1.05      2.54 o
   1   1  11      216.25      331.74     36.55 o
   2   1  11     1515.20     1364.67    118.92 o
   3   1  11     2692.69     2692.13    199.75 o
   4   1  11      193.46      194.36      3.05 o
   5   1  11     3933.52     3654.31    367.32 o
   6   1  11       32.20       33.27      3.10 o
   7   1  11      814.59      844.50     38.18 o
   8   1  11       17.24       14.52      3.11 o
   9   1  11      566.11      611.22     42.17 o
  10   1  11       23.53       26.93      3.18 o
  11   1  11       31.29       33.66      4.89 o
  12   1  11        0.14       -1.24      2.90 o
  13   1  11        1.81        4.11      2.95 o
  14   1  11        1.57        3.44      3.03 o
  15   1  11        0.11        2.83      3.13 o
 -15   2  11        5.38        3.75      3.27 o
 -14   2  11        8.76        7.26      3.13 o
 -13   2  11       11.52       12.82      3.05 o
 -12   2  11        5.99        0.58      3.17 o
 -11   2  11       69.86       56.80      2.93 o
 -10   2  11        9.72       16.97      2.63 o
  -9   2  11       39.73       45.98      2.81 o
  -8   2  11       25.53       15.92      2.74 o
  -7   2  11       12.41        7.80      2.52 o
  -6   2  11        2.00        0.40      2.57 o
  -5   2  11      465.35      405.91     27.81 o
  -4   2  11        6.02        9.22      3.38 o
  -3   2  11      158.08      149.99      3.19 o
  -2   2  11     1008.86     1017.85      8.13 o
  -1   2  11      582.85      600.58     15.89 o
   0   2  11      118.19       98.71      3.29 o
   1   2  11     2079.87     2025.48    292.15 o
   2   2  11       27.19       23.18      6.51 o
   3   2  11      176.04      178.31      7.71 o
   4   2  11       17.05       57.31      3.00 o
   5   2  11     4065.12     4258.15     74.52 o
   6   2  11       18.47       19.14      2.75 o
   7   2  11      680.81      706.67     13.24 o
   8   2  11        3.57        3.49      2.68 o
   9   2  11        0.19        6.95      3.36 o
  10   2  11       13.58       16.01      3.14 o
  11   2  11       22.21       24.42      3.10 o
  12   2  11        7.94        6.30      3.30 o
  13   2  11       15.04       10.13      3.29 o
  14   2  11        5.42        7.81      3.99 o
 -14   3  11        5.83        6.02      2.94 o
 -13   3  11       11.56       18.95      4.01 o
 -12   3  11        8.00        5.36      3.03 o
 -11   3  11       33.04       51.80      3.58 o
 -10   3  11       14.10       15.21      2.92 o
  -9   3  11       36.96       63.71      4.48 o
  -8   3  11        3.97        4.43      2.67 o
  -7   3  11       28.53       20.19      2.60 o
  -6   3  11        6.12        6.23      2.55 o
  -5   3  11        5.98       30.53      2.66 o
  -4   3  11       13.26       12.07      2.77 o
  -3   3  11        3.42        4.06      2.61 o
  -2   3  11       46.86       47.95      3.17 o
  -1   3  11        4.22        1.10      2.81 o
   0   3  11      256.29      265.64      4.66 o
   1   3  11       21.69       22.89      4.93 o
   2   3  11      303.96      324.16     16.61 o
   3   3  11        0.00        4.19      3.27 o
   4   3  11        4.23       11.22      3.08 o
   5   3  11     2836.97     2625.90     94.82 o
   6   3  11       52.92       62.57      2.85 o
   7   3  11       71.69       68.65      3.43 o
   8   3  11        1.60        5.34      2.92 o
   9   3  11     1574.68     1684.48     13.47 o
  10   3  11       93.04      103.42      4.48 o
  11   3  11       71.52       68.53      3.24 o
  12   3  11        0.06        4.50      3.81 o
  13   3  11       60.34       59.17      4.75 o
  14   3  11       12.73       15.14      3.79 o
 -13   4  11        0.16        0.78      3.25 o
 -12   4  11        0.89        0.92      3.40 o
 -11   4  11        2.04        4.83      3.06 o
 -10   4  11        1.56        4.26      2.97 o
  -9   4  11       72.00       78.89      3.23 o
  -8   4  11        1.74        4.55      2.79 o
  -7   4  11       37.01       34.47      3.47 o
  -6   4  11      148.45      150.60      3.84 o
  -5   4  11      197.25      260.96      4.26 o
  -4   4  11       43.50       39.29      3.40 o
  -3   4  11       19.13       21.75      3.17 o
  -2   4  11       35.39       27.36      3.19 o
  -1   4  11      110.06       90.27      3.81 o
   0   4  11      318.04      310.32      4.99 o
   1   4  11       99.49       96.81      4.07 o
   2   4  11      211.98      192.29      4.50 o
   3   4  11      178.74      169.54      4.53 o
   4   4  11      114.35      113.82      3.99 o
   5   4  11      444.77      414.01     27.55 o
   6   4  11        7.13        9.70      3.29 o
   7   4  11      903.13      807.56     53.64 o
   8   4  11        6.66        8.59      2.91 o
   9   4  11        4.48        6.73      3.55 o
  10   4  11       80.19       83.04      3.49 o
  11   4  11      190.31      196.85      5.33 o
  12   4  11        1.20        0.38      3.69 o
  13   4  11        0.81        1.88      3.83 o
 -11   5  11        0.02        4.81      3.80 o
 -10   5  11        0.97        4.39      3.36 o
  -9   5  11        0.42        0.55      3.31 o
  -8   5  11        0.09        2.33      3.02 o
  -7   5  11        0.08       -0.28      2.79 o
  -6   5  11       12.24       12.69      3.14 o
  -5   5  11      194.79      202.88     20.20 o
  -4   5  11      107.11      107.58     11.44 o
  -3   5  11      136.42      142.35      5.26 o
  -2   5  11      302.71      298.79      4.84 o
  -1   5  11      600.98      548.43     26.59 o
   0   5  11        7.63       10.31      3.54 o
   1   5  11       19.40       27.92      4.20 o
   2   5  11       12.15       19.48      5.89 o
   3   5  11     1496.79     1494.48     10.62 o
   4   5  11      111.77      101.42      9.71 o
   5   5  11       24.42       16.85      6.01 o
   6   5  11        1.20       -3.62      4.78 o
   7   5  11      171.66      165.07     12.68 o
   8   5  11        3.70       -2.20      4.87 o
   9   5  11        1.08        3.20      3.46 o
  10   5  11        2.16        4.24      3.34 o
  11   5  11        0.42        0.97      4.19 o
  -9   6  11        0.27        4.01      3.61 o
  -8   6  11        0.22        3.30      4.12 o
  -7   6  11       15.62       20.74      3.24 o
  -6   6  11        0.31        1.88      3.65 o
  -5   6  11        1.75        3.10      3.80 o
  -4   6  11      146.98      158.47      4.57 o
  -3   6  11      110.39      112.51      4.30 o
  -2   6  11       51.33       54.61      4.45 o
  -1   6  11        9.80       11.28      4.08 o
   0   6  11      383.36      381.08     22.32 o
   1   6  11        5.96        7.34      4.14 o
   2   6  11       41.58       29.36      4.31 o
   3   6  11        3.17        4.17      4.89 o
   4   6  11       24.46       20.47      4.31 o
   5   6  11        0.04       -0.56      4.31 o
   6   6  11       14.62       14.30      6.19 o
   7   6  11       44.28       49.56      9.95 o
   8   6  11       12.83       16.98      5.34 o
   9   6  11        3.10        4.68      6.53 o
  -6   7  11        3.74        4.50     12.20 o
  -5   7  11        3.79        7.03      4.49 o
  -4   7  11       16.07       16.34      4.83 o
  -3   7  11       43.08       48.06      4.82 o
  -2   7  11       34.39       34.15      5.29 o
  -1   7  11        0.78        2.89      6.36 o
   0   7  11        0.69        2.33      6.47 o
   1   7  11        5.24        9.55      4.54 o
   2   7  11       28.22       30.70      4.60 o
   3   7  11        0.07        1.13      5.29 o
   4   7  11        0.23        3.04      5.37 o
   5   7  11        0.14        2.00      4.71 o
 -15   0  12        2.41        3.00      4.59 o
 -14   0  12       24.63       17.08      4.60 o
 -13   0  12       47.87       45.26      7.94 o
 -12   0  12        3.02        3.64      3.75 o
 -11   0  12       93.59       80.17      4.34 o
 -10   0  12      205.47      216.48      4.10 o
  -9   0  12        2.90        8.76      4.14 o
  -8   0  12       13.53       28.03      3.37 o
  -7   0  12      727.71      732.36     67.14 o
  -6   0  12       10.30        9.58      3.62 o
  -5   0  12      688.97      623.70     74.57 o
  -4   0  12     3771.00     4008.21     67.44 o
  -3   0  12      419.02      443.28     34.08 o
  -2   0  12     2927.08     2386.51    190.32 o
  -1   0  12      198.91      175.22      9.13 o
   0   0  12       50.81       48.60      3.40 o
   1   0  12      366.20      483.88      5.13 o
   2   0  12     1333.45     1357.30     36.09 o
   3   0  12      167.28      132.96     18.89 o
   4   0  12      218.49      274.28      5.72 o
   5   0  12      106.52      116.24      5.15 o
   6   0  12      124.91      118.40      4.48 o
   7   0  12       53.37       46.94      3.46 o
   8   0  12      518.97      496.15     13.05 o
   9   0  12      507.69      462.10     73.19 o
  10   0  12      279.72      295.87      5.11 o
  11   0  12      160.67      123.04      4.70 o
  12   0  12       31.87       33.90      4.53 o
  13   0  12       74.38       79.88      4.54 o
  14   0  12        5.44        0.15      4.26 o
  15   0  12        1.91        3.60      5.37 o
 -15   1  12        1.01       -1.33      3.10 o
 -14   1  12        0.02       -1.43      2.92 o
 -13   1  12       18.81       13.13      2.74 o
 -12   1  12        6.43        6.77      2.97 o
 -11   1  12       33.48       29.63      3.80 o
 -10   1  12        9.78       15.09      2.95 o
  -9   1  12        1.08        2.73      2.45 o
  -8   1  12        8.68       20.53      2.38 o
  -7   1  12      105.26      130.12      9.67 o
  -6   1  12       15.97        8.37      2.56 o
  -5   1  12      493.07      604.42     60.06 o
  -4   1  12      138.92      151.92      3.22 o
  -3   1  12      933.77      883.98     16.53 o
  -2   1  12     1853.06     1996.16     21.47 o
  -1   1  12     5253.33     5487.97    154.91 o
   0   1  12      135.30      106.03      8.29 o
   1   1  12     2267.35     2164.18     35.76 o
   2   1  12      234.21      244.70     13.84 o
   3   1  12      401.49      515.05      7.77 o
   4   1  12       67.98       75.52      2.82 o
   5   1  12      462.78      452.42     28.19 o
   6   1  12       19.91       11.80      3.09 o
   7   1  12       60.49       55.56      3.27 o
   8   1  12      839.30      810.76     11.36 o
   9   1  12      194.09      239.53     14.33 o
  10   1  12       83.05       74.70      4.56 o
  11   1  12        8.78       11.94      2.66 o
  12   1  12        8.34        7.20      2.96 o
  13   1  12        4.28        2.19      3.82 o
  14   1  12       12.78       11.11      4.01 o
  15   1  12        0.08        2.45      4.87 o
 -15   2  12        5.88        5.33      3.32 o
 -14   2  12       22.76       23.37      3.96 o
 -13   2  12        0.30        4.78      2.77 o
 -12   2  12        3.32        5.45      2.60 o
 -11   2  12        8.72       13.99      2.80 o
 -10   2  12        8.80       11.72      2.52 o
  -9   2  12        4.89        9.22      2.75 o
  -8   2  12      214.74      201.89      3.71 o
  -7   2  12      197.15      178.75      3.48 o
  -6   2  12       11.00        7.91      2.67 o
  -5   2  12      311.22      442.37      4.54 o
  -4   2  12     1390.24     1299.03     15.73 o
  -3   2  12      967.11      868.71     71.00 o
  -2   2  12      527.10      560.67     19.07 o
  -1   2  12      267.26      338.91     20.12 o
   0   2  12      115.92      117.24      5.92 o
   1   2  12     4379.66     4430.80    210.22 o
   2   2  12       83.12       97.83      6.72 o
   3   2  12      178.85      292.15     31.13 o
   4   2  12       55.28       46.17      3.19 o
   5   2  12      965.90      895.61     71.53 o
   6   2  12      206.23      226.66      7.18 o
   7   2  12      143.31      134.47      3.12 o
   8   2  12        0.04        2.47      2.81 o
   9   2  12        4.49       10.83      3.03 o
  10   2  12       40.18       52.47      3.57 o
  11   2  12      143.04      128.65      4.74 o
  12   2  12        8.66        3.63      3.31 o
  13   2  12        1.74        3.03      3.80 o
  14   2  12        7.25        6.17      3.35 o
 -14   3  12        3.48        5.02      3.31 o
 -13   3  12       17.54       24.94      3.26 o
 -12   3  12       16.89       17.48      3.09 o
 -11   3  12       53.24       47.02      3.15 o
 -10   3  12       92.12       77.21      3.64 o
  -9   3  12       15.29       69.42      2.94 o
  -8   3  12       64.50       78.86      4.82 o
  -7   3  12       19.02       18.02      3.04 o
  -6   3  12       93.57       90.51      9.44 o
  -5   3  12       21.58       95.34      5.57 o
  -4   3  12        5.05        4.54      2.76 o
  -3   3  12      336.24      370.52      3.91 o
  -2   3  12      371.32      289.71     22.61 o
  -1   3  12        6.64        7.89      3.71 o
   0   3  12      198.24      165.48      6.03 o
   1   3  12      577.68      495.13      9.57 o
   2   3  12      368.67      332.75     30.71 o
   3   3  12      208.42      220.45      7.51 o
   4   3  12       30.71       30.04      3.42 o
   5   3  12     2199.09     2162.13     20.63 o
   6   3  12        4.95        2.96      2.97 o
   7   3  12        0.34        4.26      3.03 o
   8   3  12      255.09      261.61      7.48 o
   9   3  12      387.67      413.10      4.81 o
  10   3  12       18.45       24.76      3.41 o
  11   3  12       67.99       57.95      7.99 o
  12   3  12        2.16        2.56      3.01 o
  13   3  12        2.39        2.34      3.13 o
  14   3  12        0.64        3.85      6.74 o
 -13   4  12        4.34        6.40      3.16 o
 -12   4  12        2.60       -0.41      2.83 o
 -11   4  12       21.82       17.13      2.88 o
 -10   4  12       22.47       24.66      2.96 o
  -9   4  12      153.72      153.76     11.78 o
  -8   4  12       28.68       23.35      3.28 o
  -7   4  12        1.05        4.58      3.83 o
  -6   4  12       14.33       11.97      2.92 o
  -5   4  12      804.41      727.90     36.98 o
  -4   4  12      119.97      123.14      3.74 o
  -3   4  12      236.53      202.53      3.77 o
  -2   4  12      102.87       82.09     10.00 o
  -1   4  12      172.09      250.74     18.68 o
   0   4  12       26.87       30.42      3.60 o
   1   4  12     5119.84     4627.69    225.65 o
   2   4  12      119.69      132.08      4.19 o
   3   4  12     1473.51     1381.10     44.77 o
   4   4  12       26.51       47.12      4.45 o
   5   4  12     1915.31     1966.18     68.18 o
   6   4  12      186.16      195.97      4.29 o
   7   4  12      225.41      203.42     10.09 o
   8   4  12       18.88       19.26      3.15 o
   9   4  12       87.10       98.90      3.71 o
  10   4  12      101.41       91.18      4.02 o
  11   4  12        6.57        8.78      3.38 o
  12   4  12        8.88        7.86      3.41 o
 -11   5  12        4.45        8.54      3.32 o
 -10   5  12        5.62        3.54      2.99 o
  -9   5  12        1.61        6.34      3.60 o
  -8   5  12       15.19       14.75      3.08 o
  -7   5  12        2.88        2.10      3.02 o
  -6   5  12       33.56       40.39      3.13 o
  -5   5  12        5.17        8.27      2.68 o
  -4   5  12       56.17       45.72      3.94 o
  -3   5  12      143.36      144.82      9.25 o
  -2   5  12       98.42       93.37      4.15 o
  -1   5  12     1417.90     1382.78     16.35 o
   0   5  12      107.95      117.50      4.09 o
   1   5  12      360.50      379.36     12.12 o
   2   5  12       10.72        7.27      4.96 o
   3   5  12     4130.69     4158.31    104.02 o
   4   5  12       80.45       73.54      6.26 o
   5   5  12      748.43      733.69      7.25 o
   6   5  12      181.27      174.35      7.39 o
   7   5  12      156.81      149.84     22.00 o
   8   5  12        1.95        7.36      4.09 o
   9   5  12       66.59       61.57      3.71 o
  10   5  12        3.41        5.08      4.22 o
  11   5  12        0.06       -1.74      3.93 o
  -9   6  12        2.92        5.44      3.38 o
  -8   6  12        8.15        8.09      3.11 o
  -7   6  12        4.26        8.71      4.55 o
  -6   6  12       13.22       12.70      3.18 o
  -5   6  12       34.20       33.40      3.70 o
  -4   6  12        0.04        2.13      3.99 o
  -3   6  12        7.95        5.95      4.31 o
  -2   6  12       20.12       20.47      3.88 o
  -1   6  12       79.68       76.31      4.85 o
   0   6  12       13.55       17.92      4.96 o
   1   6  12       66.67       64.35      6.07 o
   2   6  12        7.57        6.19      4.26 o
   3   6  12      448.27      383.75     80.21 o
   4   6  12        8.96        7.63      4.93 o
   5   6  12        0.20        3.78      5.94 o
   6   6  12       14.85       20.63      4.48 o
   7   6  12      487.01      408.60    111.52 o
   8   6  12       20.03       20.80      4.77 o
   9   6  12        1.94        0.94      5.59 o
  -5   7  12        6.94        6.26      4.44 o
  -4   7  12        0.55        0.62      4.75 o
  -3   7  12        0.02        2.16      4.59 o
  -2   7  12        2.15        3.37      5.08 o
  -1   7  12      102.97      114.05      7.49 o
   0   7  12        0.97        3.57      5.23 o
   1   7  12       19.24       32.70      6.64 o
   2   7  12        0.27        1.89      6.52 o
   3   7  12       82.80       73.28      6.58 o
   4   7  12        0.00        2.40      5.34 o
   5   7  12       59.64       52.20     13.33 o
 -15   1  13        0.01        2.12      3.12 o
 -14   1  13        7.40        5.74      2.96 o
 -13   1  13        0.01        3.16      3.50 o
 -12   1  13        2.44        4.29      2.95 o
 -11   1  13        2.19        6.33      2.50 o
 -10   1  13        0.15       -1.00      2.55 o
  -9   1  13       16.10       33.29      2.54 o
  -8   1  13        6.49        6.73      2.39 o
  -7   1  13        7.91       11.99      4.10 o
  -6   1  13        2.38        2.29      2.69 o
  -5   1  13      488.29      573.21     12.39 o
  -4   1  13      420.76      421.48     27.08 o
  -3   1  13      376.15      343.67     20.94 o
  -2   1  13        5.44       23.23      6.26 o
  -1   1  13    17058.81    17209.03    875.17 o
   0   1  13       10.50        9.42      2.83 o
   1   1  13     2006.14     2504.28     92.89 o
   2   1  13     1457.54     1517.18      9.45 o
   3   1  13     4477.94     4500.18    268.98 o
   4   1  13       10.85       20.45      2.52 o
   5   1  13     1327.78     1311.05     47.71 o
   6   1  13      114.57      144.15      5.01 o
   7   1  13        3.27        2.80      2.51 o
   8   1  13        1.59        0.69      2.56 o
   9   1  13       14.45       26.07      2.66 o
  10   1  13        7.55        9.58      2.83 o
  11   1  13        0.31       -0.87      2.83 o
  12   1  13        9.09        7.62      2.77 o
  13   1  13        0.38        1.55      3.48 o
  14   1  13        0.18       -0.82      3.65 o
  15   1  13        0.57        2.01      6.34 o
 -15   2  13        7.07        8.17      3.66 o
 -14   2  13       15.85       15.48      3.05 o
 -13   2  13        0.05        4.55      3.08 o
 -12   2  13       10.77       12.10      3.12 o
 -11   2  13        0.00        0.22      2.89 o
 -10   2  13       44.21       35.19      2.67 o
  -9   2  13       98.22      100.58      5.66 o
  -8   2  13        0.24        4.60      2.96 o
  -7   2  13        8.92       30.64      5.79 o
  -6   2  13       10.42       16.77      3.05 o
  -5   2  13      368.44      389.74     17.41 o
  -4   2  13        5.71       10.21      3.16 o
  -3   2  13     6807.07     6520.48    756.30 o
  -2   2  13       53.21       51.97      5.14 o
  -1   2  13      336.54     1143.08    184.03 o
   0   2  13        6.18       12.49      2.64 o
   1   2  13    27941.99    29234.17    682.58 o
   2   2  13      236.21      233.98     23.62 o
   3   2  13     2171.56     2373.53     29.23 o
   4   2  13      285.64      270.47      7.78 o
   5   2  13     1855.23     1734.48    199.59 o
   6   2  13       31.96       22.23      2.60 o
   7   2  13        1.53        1.88      2.86 o
   8   2  13        3.23        5.11      2.61 o
   9   2  13       20.51       23.00      3.04 o
  10   2  13        2.41       -1.49      3.42 o
  11   2  13       17.56       19.89      2.87 o
  12   2  13       49.03       49.08      3.43 o
  13   2  13        3.68        4.78      3.24 o
  14   2  13        0.84        0.27      3.48 o
 -14   3  13        9.37        9.27      3.39 o
 -13   3  13       16.57       16.00      3.17 o
 -12   3  13        3.40        0.20      3.07 o
 -11   3  13        1.93        3.11      2.87 o
 -10   3  13       55.67       58.17      6.59 o
  -9   3  13        0.11       55.25      3.80 o
  -8   3  13       17.39       18.61      2.83 o
  -7   3  13       36.43       34.73      2.84 o
  -6   3  13        7.76        7.32      2.80 o
  -5   3  13       32.85      112.53      5.04 o
  -4   3  13       10.60       10.18      2.61 o
  -3   3  13      919.64      923.42      7.81 o
  -2   3  13       60.33       76.86      8.21 o
  -1   3  13      418.54      476.54      4.69 o
   0   3  13        0.35        1.12      2.74 o
   1   3  13      181.36      199.42      4.02 o
   2   3  13       86.14       72.25      3.64 o
   3   3  13       84.12      113.22     16.88 o
   4   3  13       11.12       20.38      3.22 o
   5   3  13      906.61      752.19    109.26 o
   6   3  13       63.76       72.06      3.34 o
   7   3  13        0.25        4.09      3.38 o
   8   3  13       11.23       15.89      2.89 o
   9   3  13       13.27       12.62      3.39 o
  10   3  13       13.38       17.97      3.33 o
  11   3  13        1.00        6.78      3.43 o
  12   3  13       17.69       16.67      3.60 o
  13   3  13        0.07        5.12      3.62 o
 -13   4  13        6.17        5.80      3.05 o
 -12   4  13        2.01       -0.78      3.29 o
 -11   4  13        6.08       10.57      2.97 o
 -10   4  13       78.55       71.29      3.10 o
  -9   4  13       66.66       62.61      4.26 o
  -8   4  13      183.41      197.64      3.71 o
  -7   4  13        4.56       17.12      5.88 o
  -6   4  13       93.90       91.97      2.98 o
  -5   4  13      358.34      382.10      9.39 o
  -4   4  13      840.64      798.03      5.33 o
  -3   4  13      612.71      627.75     22.97 o
  -2   4  13       52.01       51.19      6.77 o
  -1   4  13       49.83       80.37      3.85 o
   0   4  13       77.21       69.69      3.95 o
   1   4  13     1224.35     1212.42     10.13 o
   2   4  13      639.72      605.94      7.25 o
   3   4  13      651.36      715.47     22.06 o
   4   4  13      216.47      203.66      4.66 o
   5   4  13        5.65        9.61      3.70 o
   6   4  13      567.85      529.91      4.50 o
   7   4  13      458.95      474.79      9.64 o
   8   4  13        5.64        8.59      3.44 o
   9   4  13       12.85       16.02      3.03 o
  10   4  13       33.06       28.45      3.22 o
  11   4  13       53.80       58.14      5.58 o
  12   4  13        1.81        3.06      4.07 o
 -11   5  13        0.24       -0.75      3.17 o
 -10   5  13        0.13        1.17      2.90 o
  -9   5  13        5.09        5.79      3.63 o
  -8   5  13       14.77       10.65      3.51 o
  -7   5  13       21.81       25.75      2.93 o
  -6   5  13       14.92       13.61      3.52 o
  -5   5  13      112.45      125.69      7.90 o
  -4   5  13       21.16       19.11      3.21 o
  -3   5  13        0.59      125.80     16.24 o
  -2   5  13      125.29      118.52      3.77 o
  -1   5  13     1375.78     1458.49      8.88 o
   0   5  13      150.35      138.54      9.83 o
   1   5  13      123.13      137.79      8.13 o
   2   5  13       29.88       34.77      5.11 o
   3   5  13      821.80      737.81    105.12 o
   4   5  13        9.92       15.27      4.14 o
   5   5  13       17.04       52.36     19.02 o
   6   5  13        0.05        2.30      4.72 o
   7   5  13       82.30       80.86      4.48 o
   8   5  13       12.02       15.89      3.38 o
   9   5  13        6.22        2.91      4.19 o
  10   5  13        0.00        0.40      3.66 o
  11   5  13        0.37        4.72      3.89 o
  -9   6  13        4.32        5.74      3.42 o
  -8   6  13       20.37       15.51      3.62 o
  -7   6  13        8.52       10.86      3.85 o
  -6   6  13        0.26        5.49      3.37 o
  -5   6  13       18.20       15.70      3.36 o
  -4   6  13       66.48       57.28      4.17 o
  -3   6  13        2.38       11.36      3.88 o
  -2   6  13        5.50        8.54      3.46 o
  -1   6  13       44.05       44.19      4.63 o
   0   6  13       32.54       37.56      5.02 o
   1   6  13        3.78        3.91      6.01 o
   2   6  13        0.99        2.41      4.37 o
   3   6  13       46.79       49.98      6.30 o
   4   6  13        0.02       -4.64      4.96 o
   5   6  13        1.80       25.34      5.08 o
   6   6  13       49.86       39.80      7.06 o
   7   6  13        4.23        5.30      4.54 o
   8   6  13        2.92        9.23      6.47 o
  -5   7  13        0.22        0.51      3.97 o
  -4   7  13        7.54        6.59      4.31 o
  -3   7  13        6.58        7.04      4.67 o
  -2   7  13       28.41       29.02      4.74 o
  -1   7  13        1.02        2.24      5.63 o
   0   7  13        6.09        5.35      6.47 o
   1   7  13        0.01        2.33      4.54 o
   2   7  13        0.01        4.27      6.58 o
   3   7  13       15.02       15.09      4.71 o
   4   7  13       32.74       34.90      5.30 o
 -15   0  14       19.88       17.15      3.90 o
 -14   0  14        0.68        1.68      4.29 o
 -13   0  14        0.01        3.54      3.46 o
 -12   0  14      103.54       74.75      4.14 o
 -11   0  14      244.67      260.73      5.42 o
 -10   0  14      117.21      133.25      5.30 o
  -9   0  14       94.36      110.14      4.05 o
  -8   0  14     2450.13     2585.80     23.51 o
  -7   0  14      408.69      324.24     40.95 o
  -6   0  14      125.90       90.51      4.21 o
  -5   0  14        0.61        3.01      3.21 o
  -4   0  14      975.15      939.33     10.81 o
  -3   0  14      948.36      971.05     17.53 o
  -2   0  14        0.83       54.24     11.83 o
  -1   0  14      261.37      329.07      5.45 o
   0   0  14        1.25        2.66      3.47 o
   1   0  14     2452.98     2530.35     64.43 o
   2   0  14     2009.32     2117.40     31.90 o
   3   0  14       60.01       43.34      3.50 o
   4   0  14       54.64       55.53      4.08 o
   5   0  14       61.78       82.43      4.03 o
   6   0  14     1645.04     1748.31     12.95 o
   7   0  14      109.73      100.13     16.25 o
   8   0  14        4.13        8.42      4.04 o
   9   0  14      309.81      291.14      7.50 o
  10   0  14        3.72        5.74      3.70 o
  11   0  14        0.58        1.30      3.65 o
  12   0  14        3.99        8.93      3.97 o
  13   0  14       14.66        9.97      4.25 o
  14   0  14        9.17       10.60      6.42 o
 -15   1  14        3.49        3.24      3.18 o
 -14   1  14        0.24        1.41      2.93 o
 -13   1  14        0.05        1.11      2.69 o
 -12   1  14       35.29       28.63      2.71 o
 -11   1  14        7.32        4.03      2.41 o
 -10   1  14       92.26       94.52      2.71 o
  -9   1  14       38.92       37.72      2.64 o
  -8   1  14        0.17       27.63      2.92 o
  -7   1  14      152.69      152.86      7.24 o
  -6   1  14     1132.85     1065.67     52.66 o
  -5   1  14      193.81      230.76      4.83 o
  -4   1  14      382.17      356.08     11.15 o
  -3   1  14      162.11      250.46     12.89 o
  -2   1  14      532.27      474.06     25.77 o
  -1   1  14      905.12     1018.65     13.78 o
   0   1  14        4.19        6.03      2.42 o
   1   1  14      373.53      316.07     14.61 o
   2   1  14      380.52      447.28     27.82 o
   3   1  14     2858.57     2645.08    177.36 o
   4   1  14      824.38      875.22     38.09 o
   5   1  14      180.54      274.35     14.05 o
   6   1  14       19.20       30.97      2.89 o
   7   1  14      307.16      329.03     10.61 o
   8   1  14        6.80        7.81      2.77 o
   9   1  14        5.23        7.27      2.83 o
  10   1  14       15.83       13.06      2.90 o
  11   1  14        2.03        4.54      2.76 o
  12   1  14        1.23        0.30      2.76 o
  13   1  14        0.06        1.83      3.26 o
  14   1  14        3.15        4.85      3.46 o
 -14   2  14       14.06       12.14      3.23 o
 -13   2  14       16.24       14.24      3.03 o
 -12   2  14        4.62        5.88      3.19 o
 -11   2  14        0.25        4.30      2.88 o
 -10   2  14      131.44      142.20      3.89 o
  -9   2  14       48.50       51.24      2.71 o
  -8   2  14        2.87        3.31      2.42 o
  -7   2  14      167.43      150.74      3.81 o
  -6   2  14        1.73        0.32      2.94 o
  -5   2  14      244.55      252.13      7.67 o
  -4   2  14      167.78      150.11      3.28 o
  -3   2  14      487.52      522.09     23.92 o
  -2   2  14       47.30       50.95      3.57 o
  -1   2  14       53.58       51.34      6.50 o
   0   2  14     1179.13     1283.63      7.52 o
   1   2  14      492.74      547.28     46.37 o
   2   2  14        0.89       -0.93      3.07 o
   3   2  14       16.97      200.55     20.71 o
   4   2  14      281.04      290.66     14.40 o
   5   2  14       13.97       16.70      2.83 o
   6   2  14       26.72       26.23      3.73 o
   7   2  14        4.36        5.75      2.88 o
   8   2  14        4.50        3.33      3.02 o
   9   2  14       19.33       22.69      3.94 o
  10   2  14        9.80        5.71      3.21 o
  11   2  14        0.02       -0.20      3.62 o
  12   2  14        0.47        2.31      2.91 o
  13   2  14       11.28       12.36      2.91 o
  14   2  14        5.12        4.67      3.07 o
 -14   3  14        0.34        5.12      3.30 o
 -13   3  14       36.66       34.22      3.21 o
 -12   3  14        0.54        4.14      2.99 o
 -11   3  14        8.47        9.25      2.77 o
 -10   3  14       54.45       52.57      5.82 o
  -9   3  14      233.50      167.68     19.66 o
  -8   3  14        2.59       11.46      2.91 o
  -7   3  14      865.86      781.08     87.38 o
  -6   3  14      424.25      410.78      4.51 o
  -5   3  14      204.50      196.54      3.20 o
  -4   3  14       13.56        8.97      2.65 o
  -3   3  14     1745.08     1739.38     24.23 o
  -2   3  14       22.75       29.47      3.04 o
  -1   3  14      196.64      182.35      9.37 o
   0   3  14        0.25        1.45      2.75 o
   1   3  14        4.94        7.28      3.06 o
   2   3  14        5.33        5.49      3.04 o
   3   3  14      332.13      350.64     18.94 o
   4   3  14        4.40       13.12      2.91 o
   5   3  14      257.08      284.30     10.30 o
   6   3  14       42.11       46.97      3.24 o
   7   3  14       55.89       64.63     11.57 o
   8   3  14       79.90       86.59      3.34 o
   9   3  14        0.00        3.34      2.85 o
  10   3  14       33.71       31.69      3.43 o
  11   3  14        2.54        8.01      2.93 o
  12   3  14       13.12       12.42      3.47 o
  13   3  14       14.07       10.66      3.78 o
 -13   4  14        3.32        2.31      5.65 o
 -12   4  14        2.97        3.57      3.77 o
 -11   4  14        9.10        6.40      3.15 o
 -10   4  14       10.49       12.86      2.92 o
  -9   4  14       15.33       21.91      2.90 o
  -8   4  14      260.62      261.89      3.91 o
  -7   4  14      361.26      354.71      4.82 o
  -6   4  14        5.15       15.78      2.76 o
  -5   4  14       66.66       59.79      7.33 o
  -4   4  14      145.32      133.29      6.07 o
  -3   4  14     4235.30     4135.63     98.84 o
  -2   4  14      135.32      146.37      9.01 o
  -1   4  14        6.71      133.21     16.08 o
   0   4  14      116.28      116.23      4.55 o
   1   4  14     4672.44     4708.19     41.48 o
   2   4  14      153.27      174.54      4.44 o
   3   4  14       29.17       35.21      9.13 o
   4   4  14       37.87       29.07      3.39 o
   5   4  14      494.84      493.16     11.80 o
   6   4  14      164.12      158.26      3.65 o
   7   4  14      479.77      471.32     14.02 o
   8   4  14        0.18        1.52      3.48 o
   9   4  14       14.86       13.24      3.25 o
  10   4  14        0.01       -0.73      3.47 o
  11   4  14       66.37       56.66      7.07 o
  12   4  14        3.65        3.70      3.45 o
 -11   5  14        5.68        0.74      3.64 o
 -10   5  14        0.08        4.42      3.26 o
  -9   5  14       18.49       17.61      3.23 o
  -8   5  14        0.10        0.88      3.29 o
  -7   5  14        1.12        3.49      3.31 o
  -6   5  14       11.18        9.27      2.90 o
  -5   5  14     1133.56     1183.88     35.48 o
  -4   5  14        0.13        2.12      2.98 o
  -3   5  14       10.26       30.69      7.83 o
  -2   5  14      144.01      145.73      7.14 o
  -1   5  14     5066.12     5340.88     21.98 o
   0   5  14      426.10      428.64     22.79 o
   1   5  14      170.92      301.44     41.37 o
   2   5  14      983.38      977.66     15.07 o
   3   5  14      273.48      268.56     30.03 o
   4   5  14        3.43        5.55      4.81 o
   5   5  14        0.00       18.30      4.14 o
   6   5  14       39.16       40.06      4.84 o
   7   5  14        4.17        4.46      4.10 o
   8   5  14        0.36        4.71      3.45 o
   9   5  14       11.52       14.94      3.52 o
  10   5  14       28.97       27.41      3.71 o
  -9   6  14      100.75       92.65      6.35 o
  -8   6  14        2.53        5.21      4.28 o
  -7   6  14       45.36       44.62      3.48 o
  -6   6  14        0.09        2.91      3.41 o
  -5   6  14      633.47      636.86     11.75 o
  -4   6  14        0.04       -1.02      3.10 o
  -3   6  14      150.46      134.83     10.76 o
  -2   6  14       50.32       45.41      4.41 o
  -1   6  14       58.67       72.26      4.23 o
   0   6  14       26.44       34.33      4.02 o
   1   6  14       25.48       28.50      5.08 o
   2   6  14        0.00        1.41      4.84 o
   3   6  14       85.79       85.52      4.82 o
   4   6  14       46.55       43.42      5.23 o
   5   6  14        0.01        8.35      4.93 o
   6   6  14        0.78        2.82      5.86 o
   7   6  14        5.16        7.80      6.41 o
   8   6  14        4.71        5.66      3.85 o
  -4   7  14        1.05        4.29      3.95 o
  -3   7  14       24.57       27.60      5.80 o
  -2   7  14        1.44        1.77      4.06 o
  -1   7  14      152.22      178.15      7.66 o
   0   7  14        5.63        6.96      5.32 o
   1   7  14        2.57        8.95      5.41 o
   2   7  14        1.89        4.57      6.64 o
   3   7  14       60.22       60.17      4.99 o
   4   7  14        0.08        6.26      9.31 o
 -15   1  15        0.73        2.40      3.60 o
 -14   1  15        0.33        0.62      2.73 o
 -13   1  15        6.65       11.47      2.93 o
 -12   1  15        9.25       13.32      2.96 o
 -11   1  15        0.32        3.52      2.59 o
 -10   1  15        3.40        4.13      2.59 o
  -9   1  15      361.16      357.93     21.79 o
  -8   1  15        2.49       -1.77      2.28 o
  -7   1  15      514.14      514.73     12.74 o
  -6   1  15        1.73        7.64      2.86 o
  -5   1  15     3031.98     3189.16     52.29 o
  -4   1  15     1517.65     1401.35    107.99 o
  -3   1  15     1464.24     1720.89     22.11 o
  -2   1  15      449.10      432.41     27.12 o
  -1   1  15      536.07      644.23     46.05 o
   0   1  15     1402.74     1450.55     67.57 o
   1   1  15        6.39       24.49      2.49 o
   2   1  15        0.14        0.24      3.28 o
   3   1  15     1119.97     1009.85     53.28 o
   4   1  15       12.89       19.82      2.38 o
   5   1  15       24.91       42.30      2.31 o
   6   1  15      329.91      355.55      4.55 o
   7   1  15       29.43       30.75      2.60 o
   8   1  15        0.72        2.00      2.56 o
   9   1  15       34.17       52.40      4.86 o
  10   1  15        0.00        4.42      2.48 o
  11   1  15        0.03        2.31      2.59 o
  12   1  15        8.31        7.83      3.20 o
  13   1  15        0.12        0.89      3.50 o
  14   1  15        0.56        2.46      3.31 o
 -14   2  15       20.16       22.23      3.84 o
 -13   2  15        5.62        4.85      3.56 o
 -12   2  15        0.12        2.36      2.99 o
 -11   2  15        7.34        7.78      3.10 o
 -10   2  15        4.97        4.69      2.59 o
  -9   2  15       48.69       41.38      4.51 o
  -8   2  15       18.96       25.90      2.65 o
  -7   2  15      287.28      309.82     23.83 o
  -6   2  15      316.29      292.98      3.79 o
  -5   2  15      184.77      201.01     11.34 o
  -4   2  15       57.36       56.89      2.72 o
  -3   2  15     5618.13     6306.99     73.21 o
  -2   2  15     1667.95     1653.62     71.26 o
  -1   2  15      106.53      109.12     10.22 o
   0   2  15       38.88       46.21      2.70 o
   1   2  15     1042.42     1094.31     62.62 o
   2   2  15      166.79      175.63      9.49 o
   3   2  15      285.78      303.31     16.16 o
   4   2  15      446.17      402.78     19.89 o
   5   2  15      107.69       99.70     11.27 o
   6   2  15        4.10        7.14      2.41 o
   7   2  15      191.16      180.21      3.55 o
   8   2  15       36.54       31.69      2.93 o
   9   2  15       19.73       20.48      2.78 o
  10   2  15        0.59        1.39      2.92 o
  11   2  15       12.24        8.94      3.13 o
  12   2  15        6.55        4.30      3.54 o
  13   2  15       27.19       26.50      3.09 o
  14   2  15        0.26        2.14      3.27 o
 -14   3  15       14.75       14.70      3.95 o
 -13   3  15        0.20       -1.62      3.13 o
 -12   3  15       12.88       18.14      2.88 o
 -11   3  15      219.20      215.07     10.70 o
 -10   3  15       28.98       35.75      2.95 o
  -9   3  15       30.75       42.14      3.17 o
  -8   3  15        0.80        5.77      3.45 o
  -7   3  15     2244.98     2338.42     27.45 o
  -6   3  15      105.52      100.21      3.10 o
  -5   3  15      307.27      316.63      5.56 o
  -4   3  15      184.20      182.74      3.45 o
  -3   3  15     1336.20     1331.75     14.15 o
  -2   3  15       16.09       28.96      3.27 o
  -1   3  15      302.59      265.24     34.56 o
   0   3  15       10.81        3.76      2.62 o
   1   3  15       22.11       26.63      3.22 o
   2   3  15        9.74        6.80      3.32 o
   3   3  15       98.49      107.99      7.29 o
   4   3  15       77.28       76.59      6.21 o
   5   3  15        1.88       10.63      2.85 o
   6   3  15        4.57        7.62      2.97 o
   7   3  15        8.23       16.80      6.02 o
   8   3  15       76.82       68.42      3.21 o
   9   3  15        0.80       -2.87      3.26 o
  10   3  15        0.51        6.74      3.71 o
  11   3  15       15.30       15.60      3.28 o
  12   3  15        0.04        2.56      3.34 o
  13   3  15        1.45       10.99      3.45 o
 -12   4  15       24.11       23.14      3.19 o
 -11   4  15       13.49       10.37      3.40 o
 -10   4  15       16.56       21.23      3.22 o
  -9   4  15      199.39      214.35     15.69 o
  -8   4  15      107.41      106.09      4.18 o
  -7   4  15      400.62      368.75     30.72 o
  -6   4  15       17.20       26.13      3.37 o
  -5   4  15      431.39      447.69     21.33 o
  -4   4  15       97.86       99.21      3.61 o
  -3   4  15      632.42      618.72     10.40 o
  -2   4  15      240.68      254.63      4.09 o
  -1   4  15       18.47       12.90      3.64 o
   0   4  15      660.03      587.93     54.15 o
   1   4  15       20.42       25.78      3.90 o
   2   4  15      153.92      130.53      7.30 o
   3   4  15      127.38      120.49     21.25 o
   4   4  15        2.65        9.72      3.13 o
   5   4  15       63.96       61.61      3.04 o
   6   4  15        0.63        4.93      2.93 o
   7   4  15       73.99       85.24      3.37 o
   8   4  15       24.29       19.93      2.87 o
   9   4  15        4.56       19.35      3.98 o
  10   4  15        7.19        7.26      3.19 o
  11   4  15        2.97        8.59      3.40 o
  12   4  15        3.60        0.21      3.79 o
 -11   5  15        0.19        0.12      3.40 o
 -10   5  15        0.00        1.72      3.26 o
  -9   5  15        1.30        4.15      3.65 o
  -8   5  15        0.27        1.61      2.91 o
  -7   5  15        0.00       -0.41      3.04 o
  -6   5  15       58.60       52.87      3.41 o
  -5   5  15      415.84      471.60      6.41 o
  -4   5  15       38.93       47.17      3.90 o
  -3   5  15      111.15      106.13      7.59 o
  -2   5  15       32.11       24.63      3.45 o
  -1   5  15     1115.64     1123.78     20.00 o
   0   5  15        0.03       -1.17      3.74 o
   1   5  15      109.56      115.90      7.16 o
   2   5  15        1.91        2.04      3.81 o
   3   5  15      488.70      425.66     25.35 o
   4   5  15       78.00       89.06      8.91 o
   5   5  15        4.65       39.94      5.85 o
   6   5  15       12.76       15.15      5.70 o
   7   5  15       74.60       87.69      4.15 o
   8   5  15        4.32       -1.17      3.73 o
   9   5  15        0.03        0.71      3.55 o
  10   5  15        2.57        7.07      3.99 o
  -8   6  15        0.17        4.58      3.29 o
  -7   6  15        0.03       -0.90      3.49 o
  -6   6  15       22.68       30.41      3.55 o
  -5   6  15       47.87       52.97      3.94 o
  -4   6  15      100.27       98.43      4.34 o
  -3   6  15       30.03       32.33      4.51 o
  -2   6  15        7.32        3.91      3.84 o
  -1   6  15        8.34       10.28      3.81 o
   0   6  15       32.10       29.01      4.88 o
   1   6  15       27.33       22.88      4.43 o
   2   6  15      115.93      113.70      4.82 o
   3   6  15        0.22        0.56      4.31 o
   4   6  15       50.45       43.96      6.19 o
   5   6  15      101.72      112.40     12.68 o
   6   6  15        0.10       -1.90      6.30 o
   7   6  15       26.89       29.38      4.60 o
   8   6  15        0.24        0.49      4.76 o
  -4   7  15        2.15        4.17      4.34 o
  -3   7  15        0.63        0.80      5.53 o
  -2   7  15        6.68        9.22      4.20 o
  -1   7  15       21.79       25.35      4.82 o
   0   7  15        6.56        5.31      5.61 o
   1   7  15        1.96        1.70      4.76 o
   2   7  15        0.15       -0.11      5.49 o
   3   7  15       11.91       14.44      5.55 o
 -15   0  16       24.85       24.02      5.54 o
 -14   0  16       15.99        8.44      4.47 o
 -13   0  16        2.26        2.96      3.98 o
 -12   0  16      139.58      150.29     12.34 o
 -11   0  16      142.39      135.07      4.54 o
 -10   0  16       24.62       28.48      3.71 o
  -9   0  16       31.64       46.90      8.09 o
  -8   0  16        0.41        4.28      3.62 o
  -7   0  16      181.96      173.32      4.10 o
  -6   0  16      464.99      506.76      4.78 o
  -5   0  16      139.38      120.48      3.53 o
  -4   0  16     1636.65     1724.78     15.56 o
  -3   0  16      610.90      571.58      9.09 o
  -2   0  16        0.23        8.48      3.34 o
  -1   0  16      183.13      151.90     19.72 o
   0   0  16      137.59      100.13     21.67 o
   1   0  16      455.33      421.77     25.75 o
   2   0  16      295.98      290.63      9.56 o
   3   0  16      310.61      332.24      8.85 o
   4   0  16      172.51      180.41      6.56 o
   5   0  16       21.58       26.41      4.01 o
   6   0  16      314.81      297.57      6.25 o
   7   0  16      169.11      162.68      4.80 o
   8   0  16      134.46      135.28      5.23 o
   9   0  16       40.45       27.64      3.81 o
  10   0  16       19.05       17.95      4.80 o
  11   0  16       60.03       62.78      5.25 o
  12   0  16        3.52       -0.76      5.20 o
  13   0  16       13.77       10.55      4.26 o
  14   0  16        0.33        3.34      4.48 o
 -15   1  16        4.14        2.73      6.42 o
 -14   1  16        0.80        1.37      3.87 o
 -13   1  16        8.26        8.36      4.56 o
 -12   1  16       19.42       23.64      3.43 o
 -11   1  16       25.99       22.49      2.70 o
 -10   1  16       68.24       61.59      3.86 o
  -9   1  16       46.74       53.37      2.80 o
  -8   1  16        0.40        2.57      2.45 o
  -7   1  16      191.85      190.98      8.16 o
  -6   1  16      273.86      283.19      5.09 o
  -5   1  16      825.39      859.13     41.79 o
  -4   1  16      122.14      101.15      4.83 o
  -3   1  16     1391.25     1413.44     55.50 o
  -2   1  16      452.60      568.08     18.76 o
  -1   1  16      918.20     1061.17     12.76 o
   0   1  16        2.46        0.52      2.90 o
   1   1  16       19.92       41.48      4.47 o
   2   1  16      200.39      226.12      5.76 o
   3   1  16       13.70       28.12      3.02 o
   4   1  16      126.16      138.83      2.70 o
   5   1  16      159.74      159.69      2.72 o
   6   1  16        8.71       15.80      2.68 o
   7   1  16        0.17        3.60      2.81 o
   8   1  16       27.68       24.70      2.92 o
   9   1  16       45.52       54.37      2.93 o
  10   1  16       18.79       21.98      2.95 o
  11   1  16       38.51       51.57      3.26 o
  12   1  16       31.97       33.74      3.89 o
  13   1  16        0.96        4.76      2.95 o
  14   1  16       18.73       15.29      3.89 o
 -14   2  16       63.89       56.52      3.68 o
 -13   2  16       40.35       39.31      3.06 o
 -12   2  16        0.49        5.06      3.06 o
 -11   2  16        0.59       -0.36      2.65 o
 -10   2  16       15.63       16.65      3.17 o
  -9   2  16       26.43       28.85      2.91 o
  -8   2  16        4.62        5.77      2.89 o
  -7   2  16       55.00       54.59      2.55 o
  -6   2  16        1.19        1.04      2.54 o
  -5   2  16      123.30      130.31     11.55 o
  -4   2  16      156.83      190.56      3.93 o
  -3   2  16      626.80      581.40     51.87 o
  -2   2  16      124.59      123.54      7.45 o
  -1   2  16        2.85        4.57      2.26 o
   0   2  16      251.31      255.98      4.08 o
   1   2  16      117.65      116.90      3.42 o
   2   2  16     1359.13     1337.36     29.38 o
   3   2  16      199.03      210.70      9.47 o
   4   2  16      364.20      341.58     19.14 o
   5   2  16      368.78      407.77     23.26 o
   6   2  16       50.18       48.83      2.78 o
   7   2  16        3.71        5.75      2.60 o
   8   2  16       26.12       31.12      3.01 o
   9   2  16        1.32        5.34      2.90 o
  10   2  16        5.00        6.03      3.02 o
  11   2  16        2.90        7.35      3.10 o
  12   2  16       52.11       48.29      3.39 o
  13   2  16        9.68        8.77      3.19 o
  14   2  16        0.00        7.22      9.63 o
 -13   3  16       45.40       41.65      4.32 o
 -12   3  16       18.69       19.98      3.04 o
 -11   3  16      326.56      328.14      4.94 o
 -10   3  16        3.32        6.52      2.75 o
  -9   3  16       95.61       95.85      5.12 o
  -8   3  16       33.76       35.75      2.94 o
  -7   3  16     1623.10     1566.89     51.58 o
  -6   3  16       63.26       61.49      3.24 o
  -5   3  16      399.06      331.40     20.23 o
  -4   3  16       90.48       94.83      3.23 o
  -3   3  16      469.88      438.23     22.10 o
  -2   3  16        7.63        7.62      2.59 o
  -1   3  16        0.20        4.26      2.52 o
   0   3  16       58.54       59.60      3.09 o
   1   3  16        3.60        6.19      3.09 o
   2   3  16      172.23      180.25      4.66 o
   3   3  16      751.03      739.60     47.01 o
   4   3  16      101.90       99.00      3.50 o
   5   3  16       54.78       48.00      7.16 o
   6   3  16        4.44        2.64      3.04 o
   7   3  16       53.63       57.42      5.15 o
   8   3  16       20.72       17.41      3.05 o
   9   3  16       48.61       57.43      4.42 o
  10   3  16        2.33        5.68      2.87 o
  11   3  16        8.49        6.95      3.90 o
  12   3  16        0.11        1.32      3.13 o
  13   3  16        0.17        1.28      3.27 o
 -12   4  16        5.11        5.76      3.28 o
 -11   4  16       11.79       15.79      3.22 o
 -10   4  16        9.94        9.34      3.65 o
  -9   4  16      129.75      116.82      5.24 o
  -8   4  16       35.26       35.13      3.95 o
  -7   4  16      587.97      559.53     16.41 o
  -6   4  16      287.06      277.26     30.16 o
  -5   4  16       45.22       46.51      5.42 o
  -4   4  16      313.10      292.87     19.30 o
  -3   4  16     2031.27     1977.30     27.52 o
  -2   4  16      130.23      114.94      3.27 o
  -1   4  16      101.91      108.33      2.91 o
   0   4  16      131.71      156.00      4.04 o
   1   4  16      120.43      114.65      3.60 o
   2   4  16        0.29        2.01      3.14 o
   3   4  16      151.02      137.86      3.71 o
   4   4  16      108.76      105.22      3.65 o
   5   4  16        0.93       15.48      2.99 o
   6   4  16       78.23       66.79      3.19 o
   7   4  16       18.47       19.00      3.46 o
   8   4  16        5.82       11.47      2.82 o
   9   4  16       30.92       19.87      3.31 o
  10   4  16        0.92        3.65      3.05 o
  11   4  16        4.03        1.63      3.23 o
  12   4  16        0.08        2.97      4.13 o
 -10   5  16        1.11        5.01      3.82 o
  -9   5  16       41.21       36.98      3.77 o
  -8   5  16       12.89       11.44      3.19 o
  -7   5  16       52.98       59.94      4.05 o
  -6   5  16        0.68        0.73      2.68 o
  -5   5  16      663.46      661.96     10.43 o
  -4   5  16      227.91      248.70      5.83 o
  -3   5  16       27.08       25.72      4.49 o
  -2   5  16      231.04      243.91      4.60 o
  -1   5  16       68.51       70.28      4.01 o
   0   5  16       26.39       30.10      3.71 o
   1   5  16        9.74        9.98      3.73 o
   2   5  16       27.41       26.52      3.91 o
   3   5  16      310.25      324.50      7.57 o
   4   5  16       23.07       27.87      4.33 o
   5   5  16        3.47       10.29      3.85 o
   6   5  16        2.77        5.73      3.74 o
   7   5  16       59.54       53.53      3.69 o
   8   5  16        8.56       11.25      3.27 o
   9   5  16        0.00        5.18      3.40 o
  10   5  16       14.35       15.11      3.70 o
  -8   6  16       16.04       14.65      3.11 o
  -7   6  16       50.76       44.96      3.72 o
  -6   6  16       53.39       54.62      3.95 o
  -5   6  16      290.58      313.12      6.24 o
  -4   6  16        2.84        5.14      3.74 o
  -3   6  16       26.58       24.95      3.19 o
  -2   6  16       29.58       31.81      3.91 o
  -1   6  16        0.02        2.96      3.45 o
   0   6  16       25.94       22.56      3.78 o
   1   6  16        4.97        3.49      5.16 o
   2   6  16       17.68       31.94      6.30 o
   3   6  16        1.49        8.39      5.08 o
   4   6  16       12.17       12.20      4.43 o
   5   6  16        8.09       12.60      4.54 o
   6   6  16       58.27       44.53      4.65 o
   7   6  16        0.10        0.24      3.86 o
  -3   7  16        4.46        6.13      4.67 o
  -2   7  16        0.63        0.79      4.52 o
  -1   7  16       78.82       66.16      6.26 o
   0   7  16       14.25       12.64      5.58 o
   1   7  16        0.99        5.85      6.75 o
   2   7  16        4.76        1.53      4.77 o
 -14   1  17        1.06        5.05      4.03 o
 -13   1  17       26.70       19.54      5.17 o
 -12   1  17        0.13        1.23      2.55 o
 -11   1  17        1.84        7.13      2.82 o
 -10   1  17        0.18        2.99      2.92 o
  -9   1  17      250.48      251.16      3.40 o
  -8   1  17       40.68       52.02      2.33 o
  -7   1  17      237.79      259.13     14.69 o
  -6   1  17       26.52       29.49      3.09 o
  -5   1  17      164.93      199.89      4.51 o
  -4   1  17      205.56      203.04      3.25 o
  -3   1  17        9.00       12.86      2.67 o
  -2   1  17       11.92       20.92      5.62 o
  -1   1  17      565.67      576.42     19.40 o
   0   1  17     2218.61     2281.64    138.16 o
   1   1  17       11.59       20.52      3.09 o
   2   1  17      778.86      843.31     14.67 o
   3   1  17       11.97       18.60      2.40 o
   4   1  17        5.64       10.61      2.34 o
   5   1  17      371.36      337.24     17.92 o
   6   1  17       95.23       87.02      6.62 o
   7   1  17       19.97       13.97      2.76 o
   8   1  17       51.31       40.25      5.53 o
   9   1  17       14.41       14.14      3.06 o
  10   1  17       22.96       28.36      2.98 o
  11   1  17        2.28        3.75      3.20 o
  12   1  17        2.34       -1.26      3.31 o
  13   1  17        9.99       14.45      3.16 o
  14   1  17        3.94        6.23      3.59 o
 -14   2  17        0.86        1.28      3.54 o
 -13   2  17       60.54       65.36      8.40 o
 -12   2  17       26.11       34.59      3.80 o
 -11   2  17       39.74       49.58      3.64 o
 -10   2  17       36.19       40.54      2.92 o
  -9   2  17      121.58      132.08      3.07 o
  -8   2  17      100.94      112.74      3.29 o
  -7   2  17      225.84      247.39      4.07 o
  -6   2  17       49.49       53.39      2.55 o
  -5   2  17       56.37       61.94      3.09 o
  -4   2  17       19.79       32.56      2.66 o
  -3   2  17      923.41      977.97     10.56 o
  -2   2  17     1432.42     1294.04    139.72 o
  -1   2  17      164.23      176.64      3.24 o
   0   2  17      726.04      692.99     73.94 o
   1   2  17      427.41      381.66      4.29 o
   2   2  17      141.97      141.02      6.95 o
   3   2  17        0.80       28.51      3.30 o
   4   2  17      112.45       88.66      4.73 o
   5   2  17       43.82       38.24      2.44 o
   6   2  17       11.55       10.39      3.10 o
   7   2  17       22.25       14.98      2.29 o
   8   2  17       16.64       25.59      2.72 o
   9   2  17       27.94       21.35      2.55 o
  10   2  17        7.03       14.63      3.74 o
  11   2  17        0.98        3.69      3.04 o
  12   2  17       42.23       32.23      4.47 o
  13   2  17        8.14       13.82      3.39 o
 -13   3  17        0.15       -1.78      3.83 o
 -12   3  17        1.06       -0.37      2.91 o
 -11   3  17      717.73      739.04      5.04 o
 -10   3  17       72.00       76.64      3.48 o
  -9   3  17        4.66        3.66      2.69 o
  -8   3  17      152.48      146.41      3.31 o
  -7   3  17      965.56      978.26     58.35 o
  -6   3  17        2.89        2.13      3.39 o
  -5   3  17       85.48       83.13      9.89 o
  -4   3  17        9.05       17.73      3.17 o
  -3   3  17       17.05       36.14      3.05 o
  -2   3  17       53.69       62.73      3.86 o
  -1   3  17      128.91      132.51     13.50 o
   0   3  17        2.31        3.28      2.48 o
   1   3  17        4.32        9.52      2.43 o
   2   3  17      154.90      160.46      5.46 o
   3   3  17      144.57      127.22      9.76 o
   4   3  17      110.92      123.89      3.39 o
   5   3  17        7.06        3.91      2.98 o
   6   3  17        3.76        1.00      3.21 o
   7   3  17       29.69       29.00      2.90 o
   8   3  17        4.45        8.18      3.25 o
   9   3  17       60.35       64.91      3.33 o
  10   3  17        0.00        1.33      3.36 o
  11   3  17        0.65        6.80      3.81 o
  12   3  17        3.17        1.14      3.59 o
 -12   4  17       10.08        9.76      3.16 o
 -11   4  17        8.65        8.42      3.83 o
 -10   4  17        0.17        2.74      3.40 o
  -9   4  17      381.07      356.53      5.59 o
  -8   4  17       37.02       41.35      6.08 o
  -7   4  17       55.87       48.72      3.72 o
  -6   4  17       29.24       31.93      3.82 o
  -5   4  17      551.56      490.41     15.40 o
  -4   4  17      376.69      354.49     21.54 o
  -3   4  17        9.50       10.57      2.96 o
  -2   4  17       17.84       10.02      2.72 o
  -1   4  17       52.22       54.14      3.16 o
   0   4  17        2.74        3.53      2.78 o
   1   4  17       63.60       67.30      3.17 o
   2   4  17        0.37       -1.28      3.16 o
   3   4  17       12.39       20.51      3.22 o
   4   4  17        2.79        6.51      2.95 o
   5   4  17        0.87       11.96      2.87 o
   6   4  17       28.13       28.66      3.41 o
   7   4  17        0.04        2.00      3.16 o
   8   4  17       30.00       30.65      3.06 o
   9   4  17        0.58        8.98      3.59 o
  10   4  17       12.18       10.62      3.60 o
  11   4  17       10.30        8.60      3.50 o
 -10   5  17       10.29        8.19      3.62 o
  -9   5  17        5.07        7.34      3.49 o
  -8   5  17        9.84        9.35      3.04 o
  -7   5  17       13.69       18.67      3.04 o
  -6   5  17       26.38       34.35      3.67 o
  -5   5  17      249.04      243.25     21.04 o
  -4   5  17        0.19       -0.54      2.82 o
  -3   5  17       48.75       50.40      2.95 o
  -2   5  17       16.07       19.50      3.04 o
  -1   5  17      424.25      424.09     35.95 o
   0   5  17       95.80       97.58      4.43 o
   1   5  17       27.79       35.82      3.83 o
   2   5  17       63.59       65.89      3.66 o
   3   5  17      270.01      301.16      9.18 o
   4   5  17        0.27        3.74      3.61 o
   5   5  17        1.27       -0.11      3.36 o
   6   5  17        6.23        5.57      4.06 o
   7   5  17        1.04        1.88      3.28 o
   8   5  17        0.38        1.02      3.44 o
   9   5  17        3.57        9.11      3.48 o
  10   5  17        0.14        3.07      4.97 o
  -8   6  17       37.07       32.54      4.14 o
  -7   6  17       44.36       33.96      3.85 o
  -6   6  17        1.39       -1.37      3.14 o
  -5   6  17        1.46        4.70      3.26 o
  -4   6  17       41.06       41.61      4.63 o
  -3   6  17      113.75       97.20      3.86 o
  -2   6  17       19.00       22.37      4.06 o
  -1   6  17        1.00        3.49      3.99 o
   0   6  17       25.29       26.46      4.63 o
   1   6  17      163.22      183.49      6.92 o
   2   6  17       11.78        9.40      5.02 o
   3   6  17       46.11       48.41      6.42 o
   4   6  17       22.00       22.80      5.22 o
   5   6  17        1.47        3.34      6.82 o
   6   6  17        1.09        7.32      5.29 o
   7   6  17        4.52        6.25      4.24 o
  -2   7  17        1.07        4.01      9.47 o
  -1   7  17        0.72       -1.42      5.61 o
   0   7  17        1.20        5.23      6.86 o
   1   7  17        2.18        0.16      9.31 o
 -14   0  18        0.96        2.59      4.25 o
 -13   0  18        5.69        1.17      3.73 o
 -12   0  18        3.43        5.78      6.23 o
 -11   0  18      552.53      356.81     72.94 o
 -10   0  18      152.79      129.09      6.58 o
  -9   0  18        2.52        7.05      4.50 o
  -8   0  18      393.78      400.91      7.29 o
  -7   0  18     1467.17     1431.07     21.77 o
  -6   0  18        1.56        1.18      3.24 o
  -5   0  18        9.88        9.15      3.06 o
  -4   0  18        4.99        1.34      3.70 o
  -3   0  18      638.30      583.91      9.35 o
  -2   0  18        1.31        6.11      4.08 o
  -1   0  18      978.75      942.10     20.64 o
   0   0  18       26.80       33.50      3.04 o
   1   0  18      153.61      170.58      6.56 o
   2   0  18      329.80      286.17      8.48 o
   3   0  18        9.99        9.35      3.36 o
   4   0  18      211.37      233.02      7.20 o
   5   0  18        2.03       11.75      4.66 o
   6   0  18       59.89       51.78      8.08 o
   7   0  18      530.84      522.10     10.52 o
   8   0  18      233.62      224.82      7.46 o
   9   0  18       40.30       41.90      8.21 o
  10   0  18       81.31       90.05      4.42 o
  11   0  18        2.16        2.58      4.88 o
  12   0  18        0.13        2.99      4.05 o
  13   0  18        5.66       13.32      5.11 o
  14   0  18        2.81        5.78      4.54 o
 -14   1  18       11.06        9.80      2.81 o
 -13   1  18       29.10       26.57      2.87 o
 -12   1  18        0.07        1.63      2.71 o
 -11   1  18        1.40        1.35      3.12 o
 -10   1  18        4.66        6.74      3.47 o
  -9   1  18      227.29      224.77      3.22 o
  -8   1  18        0.41        0.85      2.31 o
  -7   1  18      453.75      461.80     12.95 o
  -6   1  18      270.17      316.18      4.44 o
  -5   1  18       47.75       49.92      5.82 o
  -4   1  18      184.52      226.78      3.07 o
  -3   1  18       81.23       65.96      6.90 o
  -2   1  18       99.33      108.44      5.67 o
  -1   1  18      179.05      181.87     13.09 o
   0   1  18      141.72      139.38      9.59 o
   1   1  18        0.49        7.43      2.26 o
   2   1  18        0.10       -3.43      2.50 o
   3   1  18      229.32      204.99      8.16 o
   4   1  18       21.24       24.41      2.38 o
   5   1  18       35.33       39.88      2.55 o
   6   1  18        3.70        2.96      2.94 o
   7   1  18        1.54        5.43      2.89 o
   8   1  18       30.04       33.93      6.04 o
   9   1  18       25.85       42.48      4.26 o
  10   1  18       58.98       67.24      3.27 o
  11   1  18       59.31       63.21      2.96 o
  12   1  18        1.73        6.84      3.32 o
  13   1  18        0.65        3.70      3.10 o
 -14   2  18        2.29        3.99      3.58 o
 -13   2  18       74.38       65.40      9.06 o
 -12   2  18        5.86        9.28      3.32 o
 -11   2  18       12.96       13.35      3.60 o
 -10   2  18       14.21       13.46      2.55 o
  -9   2  18       73.70       84.91      3.31 o
  -8   2  18       28.04       32.27      2.42 o
  -7   2  18        2.44        4.16      2.40 o
  -6   2  18        0.76        1.41      2.35 o
  -5   2  18        1.03        2.72      2.74 o
  -4   2  18      101.84       88.19      9.61 o
  -3   2  18     1117.62     1145.35     18.71 o
  -2   2  18      122.21      130.43      3.18 o
  -1   2  18        7.02       15.77      2.43 o
   0   2  18      203.19      185.81      8.80 o
   1   2  18      388.10      382.19      8.50 o
   2   2  18      431.67      420.87      4.55 o
   3   2  18      262.14      245.62      3.94 o
   4   2  18      209.24      214.01      7.32 o
   5   2  18       91.33      105.83     10.65 o
   6   2  18        2.57        1.34      3.07 o
   7   2  18        4.40        4.02      2.62 o
   8   2  18        1.61        3.73      2.55 o
   9   2  18       14.37       17.31      3.01 o
  10   2  18        2.14        5.08      3.55 o
  11   2  18       54.74       63.58      3.07 o
  12   2  18        0.37       -1.66      3.60 o
  13   2  18       13.64       12.90      3.58 o
 -13   3  18       43.97       37.81      9.48 o
 -12   3  18        0.27        6.08      3.11 o
 -11   3  18      304.02      298.18     12.63 o
 -10   3  18       20.52       14.97      2.78 o
  -9   3  18      293.61      286.12      6.73 o
  -8   3  18        0.13        1.39      2.55 o
  -7   3  18      137.03      154.02      3.07 o
  -6   3  18       36.20       30.12      2.80 o
  -5   3  18        1.07        4.67      2.76 o
  -4   3  18       17.62       21.71      3.46 o
  -3   3  18       15.68       24.31      2.46 o
  -2   3  18      214.24      198.03     14.67 o
  -1   3  18      685.66      716.07     16.92 o
   0   3  18       39.32       42.79      2.53 o
   1   3  18        5.68       19.59      2.62 o
   2   3  18        8.65        6.71      2.42 o
   3   3  18       24.13       23.52      2.96 o
   4   3  18        7.54       13.59      2.72 o
   5   3  18        1.38        5.60      2.68 o
   6   3  18        4.24       11.58      2.62 o
   7   3  18        2.46        2.35      2.99 o
   8   3  18        6.82        5.18      3.35 o
   9   3  18       24.93       28.66      3.01 o
  10   3  18        2.18        4.76      3.18 o
  11   3  18        8.15       10.05      3.08 o
  12   3  18        5.26        4.97      3.41 o
 -12   4  18       11.95        7.99      2.87 o
 -11   4  18       33.71       24.70      3.29 o
 -10   4  18       73.19       80.00      3.94 o
  -9   4  18        0.69        3.55      3.19 o
  -8   4  18       43.78       45.65      3.65 o
  -7   4  18      308.48      308.36      4.49 o
  -6   4  18       57.14       51.17      3.15 o
  -5   4  18      368.56      355.41     32.63 o
  -4   4  18       14.53       13.08      2.97 o
  -3   4  18        2.75        2.33      3.33 o
  -2   4  18      131.02      138.16      4.33 o
  -1   4  18        0.06       -1.02      2.65 o
   0   4  18        6.27        6.76      2.97 o
   1   4  18       23.11       15.26      2.85 o
   2   4  18        3.90        2.49      3.11 o
   3   4  18        0.30        2.63      2.77 o
   4   4  18       36.83       31.90      3.06 o
   5   4  18        0.57        5.09      2.87 o
   6   4  18       21.37       16.63      2.98 o
   7   4  18       11.89       13.97      3.79 o
   8   4  18        4.10        4.02      3.26 o
   9   4  18        9.94       13.11      3.73 o
  10   4  18        0.35        1.83      3.33 o
  11   4  18        0.01       -0.38      3.52 o
 -10   5  18        3.42        4.17      3.69 o
  -9   5  18       26.37       25.11      3.86 o
  -8   5  18       10.74        7.81      3.20 o
  -7   5  18       12.08       15.08      3.39 o
  -6   5  18       29.90       31.50      3.38 o
  -5   5  18       25.98       23.71      3.89 o
  -4   5  18       79.01       91.30      3.71 o
  -3   5  18       28.00       29.67      3.48 o
  -2   5  18       14.33       13.74      2.98 o
  -1   5  18      113.18      102.06      6.20 o
   0   5  18       89.19       89.87      4.37 o
   1   5  18        0.03        1.76      3.33 o
   2   5  18        4.32        4.75      3.64 o
   3   5  18       18.76       13.57      3.54 o
   4   5  18       13.84       10.98      3.44 o
   5   5  18        0.17        0.62      3.40 o
   6   5  18       31.09       34.21      3.96 o
   7   5  18        2.49        8.29      3.68 o
   8   5  18        0.15       -1.35      3.36 o
   9   5  18        0.28        0.17      3.83 o
  -7   6  18        9.80       14.29      3.31 o
  -6   6  18        9.77       11.58      3.33 o
  -5   6  18        5.87        6.44      3.10 o
  -4   6  18      101.59      102.76      3.92 o
  -3   6  18       10.74        8.69      3.42 o
  -2   6  18        1.13        6.69      3.30 o
  -1   6  18        2.66        3.92      4.31 o
   0   6  18       73.06       86.42      4.35 o
   1   6  18       47.64       47.41      4.53 o
   2   6  18       30.39       26.05      5.05 o
   3   6  18        0.89        5.31      5.11 o
   4   6  18        0.81        7.40      6.30 o
   5   6  18       16.16       16.22      4.54 o
   6   6  18        7.28       10.02      3.89 o
 -14   1  19        3.48        6.15      3.53 o
 -13   1  19        1.87        3.60      2.71 o
 -12   1  19        0.35       -0.40      2.92 o
 -11   1  19        7.81        9.15      3.23 o
 -10   1  19        0.26        3.13      2.78 o
  -9   1  19       15.12       19.57      2.76 o
  -8   1  19       50.93       55.19      3.44 o
  -7   1  19       55.31       61.55      3.05 o
  -6   1  19        8.65       10.43      2.28 o
  -5   1  19      141.94      144.50     15.24 o
  -4   1  19      138.79      151.79      5.18 o
  -3   1  19      619.86      541.89     57.84 o
  -2   1  19       24.46       28.28      2.50 o
  -1   1  19      156.34      146.29     12.70 o
   0   1  19      843.49      843.10     15.35 o
   1   1  19       57.08       50.40      2.37 o
   2   1  19      629.57      601.66      5.34 o
   3   1  19      378.48      304.29     22.82 o
   4   1  19      106.56      104.51      4.85 o
   5   1  19       13.27       18.59      2.29 o
   6   1  19       43.16       33.80      2.73 o
   7   1  19       39.93       38.84      3.28 o
   8   1  19       62.09       66.53      3.27 o
   9   1  19      103.87      111.37      3.34 o
  10   1  19       16.96       11.70      2.62 o
  11   1  19        0.72       -0.68      2.71 o
  12   1  19       16.40       23.08      3.38 o
  13   1  19       62.34       64.38      3.70 o
 -13   2  19       26.84       34.33      4.30 o
 -12   2  19       12.67       13.23      3.65 o
 -11   2  19        3.69        1.13      3.29 o
 -10   2  19       64.04       62.81      2.60 o
  -9   2  19        0.37        3.21      2.76 o
  -8   2  19        1.39        5.47      2.29 o
  -7   2  19        6.52       12.32      2.50 o
  -6   2  19        0.66        1.17      2.66 o
  -5   2  19       62.42       55.13      2.60 o
  -4   2  19       87.41       99.77      2.94 o
  -3   2  19       41.54       48.32      2.54 o
  -2   2  19      154.09      145.16     15.72 o
  -1   2  19        8.33       12.23      2.28 o
   0   2  19       37.95       38.03      2.94 o
   1   2  19       50.82       48.96      2.96 o
   2   2  19      114.61       99.84      6.97 o
   3   2  19       74.63       77.94      2.81 o
   4   2  19       13.92       23.08      2.91 o
   5   2  19      105.74      109.28      2.93 o
   6   2  19       77.93       78.75      2.57 o
   7   2  19        4.47        8.11      2.79 o
   8   2  19       81.41       89.90      2.86 o
   9   2  19       92.32       81.99      2.97 o
  10   2  19       13.42       16.54      3.03 o
  11   2  19        0.18        4.48      2.70 o
  12   2  19       22.53       28.64      3.25 o
  13   2  19       60.28       52.62      5.03 o
 -13   3  19        2.70        6.80      3.39 o
 -12   3  19       24.17       19.25      2.71 o
 -11   3  19      171.76      194.86      6.70 o
 -10   3  19       17.58       24.09      2.69 o
  -9   3  19        0.44        5.11      2.68 o
  -8   3  19        0.08       -0.87      2.53 o
  -7   3  19        0.66        0.80      2.62 o
  -6   3  19      133.09      164.44      3.55 o
  -5   3  19        1.02        0.69      2.53 o
  -4   3  19       15.11       16.72      2.89 o
  -3   3  19       47.66       47.31      2.52 o
  -2   3  19      266.90      270.36     17.16 o
  -1   3  19      626.78      635.68     13.41 o
   0   3  19      100.20      107.28      4.54 o
   1   3  19        0.66       18.74      4.31 o
   2   3  19       32.50       37.40      2.92 o
   3   3  19      149.05      139.83      2.82 o
   4   3  19        6.89        8.10      2.55 o
   5   3  19      151.30      142.03      2.94 o
   6   3  19       21.23       24.70      3.40 o
   7   3  19        6.73        6.42      2.70 o
   8   3  19       13.73       17.57      2.76 o
   9   3  19        5.75        6.08      2.94 o
  10   3  19        0.02        3.29      2.98 o
  11   3  19       13.24       13.03      3.16 o
  12   3  19        1.65        4.26      3.11 o
 -11   4  19        5.73        7.41      3.15 o
 -10   4  19        6.50        6.38      3.09 o
  -9   4  19      173.92      199.96      4.22 o
  -8   4  19       87.19       84.73      5.99 o
  -7   4  19        4.64       11.90      2.80 o
  -6   4  19       22.54       19.94      2.84 o
  -5   4  19       74.56       82.20      3.20 o
  -4   4  19        1.53        1.71      2.70 o
  -3   4  19        6.79        5.81      2.89 o
  -2   4  19        9.87        8.53      2.67 o
  -1   4  19        0.46        2.40      2.48 o
   0   4  19       38.44       39.19      2.73 o
   1   4  19        0.00        0.10      2.52 o
   2   4  19       41.71       45.49      2.80 o
   3   4  19        3.05        3.48      3.22 o
   4   4  19        0.53        1.14      3.28 o
   5   4  19        5.75        5.96      2.92 o
   6   4  19        9.88       10.80      3.12 o
   7   4  19       16.86       28.15      3.48 o
   8   4  19        1.73        2.31      3.30 o
   9   4  19        1.32        3.85      3.05 o
  10   4  19        4.67        8.58      3.35 o
  11   4  19       10.03       10.76      3.53 o
 -10   5  19       10.18       10.10      3.69 o
  -9   5  19       14.11       14.27      3.56 o
  -8   5  19        2.70        5.40      4.11 o
  -7   5  19        7.66       12.28      2.99 o
  -6   5  19       16.60       18.48      2.81 o
  -5   5  19      117.03      125.60      5.77 o
  -4   5  19       14.29       16.33      3.32 o
  -3   5  19        1.57        3.99      2.96 o
  -2   5  19       40.69       44.24      3.51 o
  -1   5  19      158.37      126.89     14.12 o
   0   5  19        4.92        4.20      3.11 o
   1   5  19        9.51       16.41      3.70 o
   2   5  19       18.06       21.98      3.47 o
   3   5  19       15.76       18.48      3.51 o
   4   5  19        3.08        4.54      3.23 o
   5   5  19       15.15       17.18      3.37 o
   6   5  19        4.84        3.73      3.66 o
   7   5  19        0.34        0.13      3.21 o
   8   5  19        0.23        2.78      3.42 o
   9   5  19        4.90        4.57      3.52 o
  -7   6  19       18.69       19.09      3.52 o
  -6   6  19        0.42        2.21      3.84 o
  -5   6  19        5.33        6.97      3.52 o
  -4   6  19        0.02        3.17      3.50 o
  -3   6  19        9.22       14.61      3.67 o
  -2   6  19        1.29        2.70      3.17 o
  -1   6  19        1.01        1.14      3.63 o
   0   6  19       30.60       28.31      4.12 o
   1   6  19       41.79       34.55      3.98 o
   2   6  19        0.45        0.40      5.38 o
   3   6  19        0.02        4.19      4.48 o
   4   6  19        0.00        3.75      5.19 o
   5   6  19        1.61        3.40      4.20 o
   6   6  19        9.62       16.62      4.79 o
 -14   0  20       12.32       18.69      4.27 o
 -13   0  20        3.45        4.74      4.05 o
 -12   0  20       81.29       73.67      3.85 o
 -11   0  20      265.25      281.55      8.67 o
 -10   0  20        0.13        4.56      3.71 o
  -9   0  20       37.22       29.36      7.87 o
  -8   0  20       50.01       72.99     11.23 o
  -7   0  20        1.12        5.72      3.21 o
  -6   0  20       15.40       11.95      3.27 o
  -5   0  20      558.05      506.21      4.52 o
  -4   0  20       49.39       38.81      4.81 o
  -3   0  20      582.30      562.26     10.59 o
  -2   0  20        2.49        1.87      3.07 o
  -1   0  20      338.19      315.82     26.63 o
   0   0  20       62.17       73.13      3.39 o
   1   0  20       36.61       48.82      3.38 o
   2   0  20        7.15        5.74      3.63 o
   3   0  20       56.05       48.51      8.18 o
   4   0  20       12.17       12.21      3.28 o
   5   0  20        3.50        3.17      3.60 o
   6   0  20      148.99      132.77     19.34 o
   7   0  20      311.85      300.27     10.22 o
   8   0  20      204.31      216.58      6.96 o
   9   0  20       52.09       46.71      4.24 o
  10   0  20       91.41      104.08      7.86 o
  11   0  20        6.35        7.71      3.78 o
  12   0  20        1.58        6.04      3.90 o
  13   0  20        0.29        4.20      4.42 o
 -14   1  20        1.24        2.07      3.28 o
 -13   1  20       10.53       13.63      2.68 o
 -12   1  20       10.26        5.48      3.11 o
 -11   1  20        0.01        6.02      2.85 o
 -10   1  20       48.81       54.27      3.04 o
  -9   1  20        0.43        3.84      2.33 o
  -8   1  20       12.23        8.99      2.22 o
  -7   1  20        3.01        2.81      2.82 o
  -6   1  20       51.60       55.01      2.38 o
  -5   1  20       55.51       73.22      2.81 o
  -4   1  20       35.62       48.93      2.65 o
  -3   1  20        5.84        5.82      2.50 o
  -2   1  20        0.23       -3.96      2.26 o
  -1   1  20       19.77       15.60      2.19 o
   0   1  20       46.39       52.02      3.14 o
   1   1  20        4.62        9.10      2.47 o
   2   1  20      111.97       95.21      4.45 o
   3   1  20      167.49      150.33     10.69 o
   4   1  20        0.52        6.50      2.31 o
   5   1  20        0.15        2.31      2.47 o
   6   1  20        0.01        0.36      2.40 o
   7   1  20        2.06        2.40      2.69 o
   8   1  20        0.03        2.54      3.11 o
   9   1  20       22.57       25.25      2.95 o
  10   1  20       57.16       57.41      3.63 o
  11   1  20        0.02       -0.49      2.76 o
  12   1  20        0.03       -0.45      3.32 o
  13   1  20        0.36       -0.64      3.13 o
 -13   2  20       85.98       83.66      4.63 o
 -12   2  20        6.48        7.98      3.66 o
 -11   2  20        2.09        4.53      3.26 o
 -10   2  20       13.35       17.93      2.67 o
  -9   2  20       39.71       30.49      2.53 o
  -8   2  20       12.01       13.64      2.38 o
  -7   2  20       23.54       28.42      2.70 o
  -6   2  20        2.55        3.43      2.73 o
  -5   2  20       11.44       17.70      2.62 o
  -4   2  20       29.71       33.89      2.85 o
  -3   2  20      165.35      178.37      4.39 o
  -2   2  20       62.65       69.51      4.09 o
  -1   2  20       11.39       13.07      2.51 o
   0   2  20       50.37       42.53      2.78 o
   1   2  20      145.91      162.12     14.18 o
   2   2  20      195.42      206.99      8.30 o
   3   2  20      144.22      122.57      4.34 o
   4   2  20      150.63      179.60      3.21 o
   5   2  20      319.30      360.72      7.87 o
   6   2  20        0.76        7.54      2.40 o
   7   2  20      197.33      197.47      4.39 o
   8   2  20        0.33        1.38      2.67 o
   9   2  20       66.14       68.25      2.91 o
  10   2  20       16.16       20.65      2.89 o
  11   2  20       12.43       10.42      3.10 o
  12   2  20      155.75      140.21      8.16 o
 -12   3  20        1.12        2.63      3.07 o
 -11   3  20       19.02       18.66      2.68 o
 -10   3  20       23.09       12.90      2.72 o
  -9   3  20        3.81        7.86      2.94 o
  -8   3  20        0.03       -0.23      2.39 o
  -7   3  20        2.12        3.07      2.50 o
  -6   3  20      151.98      159.93      4.52 o
  -5   3  20       32.28       43.70      5.69 o
  -4   3  20        2.77        6.54      2.83 o
  -3   3  20        0.08        2.73      2.34 o
  -2   3  20        0.66        4.02      2.46 o
  -1   3  20        5.24        5.02      2.84 o
   0   3  20        2.42        2.58      2.57 o
   1   3  20        3.65        3.76      2.47 o
   2   3  20       13.96       10.78      2.45 o
   3   3  20        1.73        0.95      2.81 o
   4   3  20        6.17       13.93      2.78 o
   5   3  20       51.37       52.65      3.33 o
   6   3  20        0.15        4.25      2.44 o
   7   3  20        0.20        0.16      2.75 o
   8   3  20        6.66       12.38      2.94 o
   9   3  20       47.82       40.88      2.78 o
  10   3  20        0.01        1.06      3.28 o
  11   3  20        7.25        6.22      3.43 o
  12   3  20        6.62       14.70      3.32 o
 -11   4  20        1.92        3.12      3.18 o
 -10   4  20       34.62       30.67      2.88 o
  -9   4  20       69.64       74.81      3.09 o
  -8   4  20        5.57        7.11      3.11 o
  -7   4  20       35.59       40.11      3.82 o
  -6   4  20        7.60        5.23      3.20 o
  -5   4  20       19.63       19.73      2.91 o
  -4   4  20       14.98       13.46      2.72 o
  -3   4  20       11.07       10.01      2.86 o
  -2   4  20       90.64       96.09      5.63 o
  -1   4  20       54.57       67.49      3.71 o
   0   4  20       33.15       38.60      3.11 o
   1   4  20        0.09        2.27      2.45 o
   2   4  20        8.94       10.15      2.73 o
   3   4  20        2.36       -0.08      2.80 o
   4   4  20        0.25        2.73      2.35 o
   5   4  20       31.16       24.74      3.42 o
   6   4  20        3.31        4.19      3.35 o
   7   4  20        1.08        1.46      3.15 o
   8   4  20        0.20        2.20      3.23 o
   9   4  20        0.57        1.41      3.31 o
  10   4  20        8.37       12.22      3.43 o
  -9   5  20        3.09        4.85      3.39 o
  -8   5  20        0.47        4.78      3.43 o
  -7   5  20       14.14       15.77      3.02 o
  -6   5  20       11.55        9.12      2.97 o
  -5   5  20       47.39       44.21      3.65 o
  -4   5  20        0.15        5.86      3.06 o
  -3   5  20        1.96        2.73      3.46 o
  -2   5  20       14.45       14.10      3.46 o
  -1   5  20       17.44       17.05      3.25 o
   0   5  20       24.55       36.10      4.63 o
   1   5  20        0.04        0.88      3.65 o
   2   5  20       10.47       11.42      4.19 o
   3   5  20        4.16        6.78      3.24 o
   4   5  20        6.97        7.60      3.39 o
   5   5  20        0.02        1.46      3.09 o
   6   5  20        2.87        5.17      3.39 o
   7   5  20        0.70        4.25      3.72 o
   8   5  20        1.26        1.95      3.30 o
  -6   6  20        1.33        0.78      3.89 o
  -5   6  20        2.49        1.09      3.47 o
  -4   6  20       50.80       46.55      3.40 o
  -3   6  20       36.99       39.95      3.55 o
  -2   6  20        9.57       12.56      3.20 o
  -1   6  20        0.60        0.03      3.46 o
   0   6  20        0.19       -0.97      4.01 o
   1   6  20       24.70       24.08      3.87 o
   2   6  20        2.28        4.26      3.97 o
   3   6  20       10.16       10.75      6.18 o
   4   6  20        4.35        7.60      4.65 o
   5   6  20        8.73       15.68      4.86 o
 -13   1  21        1.03        6.16      2.74 o
 -12   1  21        5.09        4.13      2.66 o
 -11   1  21        2.96        7.39      3.32 o
 -10   1  21        7.63       10.94      2.53 o
  -9   1  21        0.19        2.33      2.48 o
  -8   1  21       23.36       26.47      2.42 o
  -7   1  21       80.73       83.96      7.30 o
  -6   1  21       41.50       38.45      2.48 o
  -5   1  21       17.66       17.35      2.76 o
  -4   1  21       82.18       79.02      2.71 o
  -3   1  21       64.78       66.15      2.53 o
  -2   1  21        9.26       12.50      3.11 o
  -1   1  21      117.64       94.03      6.56 o
   0   1  21      359.56      380.91     21.06 o
   1   1  21       23.53       21.44      2.49 o
   2   1  21      307.67      349.45      3.52 o
   3   1  21      441.14      444.01      3.66 o
   4   1  21      311.38      280.72      9.55 o
   5   1  21      141.49      142.41      2.63 o
   6   1  21       19.69       15.48      2.71 o
   7   1  21       76.66       84.79      8.15 o
   8   1  21      113.55      119.92      2.98 o
   9   1  21      222.54      247.43      4.32 o
  10   1  21        3.80       11.67      3.13 o
  11   1  21        7.89       10.51      3.00 o
  12   1  21       10.45       13.23      3.20 o
  13   1  21        7.12       10.45      3.16 o
 -13   2  21        0.11        2.02      3.58 o
 -12   2  21        2.42        4.47      4.21 o
 -11   2  21       22.86       29.72      3.15 o
 -10   2  21       46.81       57.01      3.52 o
  -9   2  21       29.23       25.38      3.52 o
  -8   2  21       14.43       16.39      2.30 o
  -7   2  21       35.79       35.49      2.85 o
  -6   2  21       18.49       21.97      2.67 o
  -5   2  21      153.87      149.28     13.68 o
  -4   2  21       18.87       21.40      3.00 o
  -3   2  21       61.84       63.96      2.71 o
  -2   2  21       21.92       10.69      2.43 o
  -1   2  21      104.24      112.90      2.83 o
   0   2  21       88.64       79.40      2.73 o
   1   2  21      505.28      411.13     37.55 o
   2   2  21      166.66      151.19      2.88 o
   3   2  21        2.47        3.69      2.45 o
   4   2  21        8.00        8.03      2.48 o
   5   2  21       50.54       32.90      2.70 o
   6   2  21       69.85       66.37      2.56 o
   7   2  21        0.02        1.54      2.41 o
   8   2  21       46.33       40.33      2.81 o
   9   2  21       12.12       15.24      2.76 o
  10   2  21        1.45        2.71      3.28 o
  11   2  21        0.34        1.69      3.12 o
  12   2  21        3.50        7.13      3.54 o
 -12   3  21        1.09        2.72      2.82 o
 -11   3  21        1.94        4.69      2.90 o
 -10   3  21       60.24       50.05      2.83 o
  -9   3  21       28.31       33.91      3.25 o
  -8   3  21        3.93        8.23      3.02 o
  -7   3  21        3.85        3.95      2.58 o
  -6   3  21       81.02       75.94      6.42 o
  -5   3  21      114.52      100.39     13.10 o
  -4   3  21       14.88       22.99      2.56 o
  -3   3  21       65.86       60.11      2.80 o
  -2   3  21        0.08        1.89      2.52 o
  -1   3  21        0.11       -0.65      2.76 o
   0   3  21        2.39        3.15      2.82 o
   1   3  21        0.22        3.17      2.51 o
   2   3  21       10.38        9.51      2.68 o
   3   3  21        1.15        2.40      2.40 o
   4   3  21        3.18        5.48      2.71 o
   5   3  21        0.16        3.88      2.72 o
   6   3  21        2.29        0.90      2.74 o
   7   3  21        3.92        8.07      2.77 o
   8   3  21        8.24        6.85      2.79 o
   9   3  21        2.80        2.44      2.90 o
  10   3  21        0.45        3.71      3.38 o
  11   3  21        0.81       -0.17      2.83 o
 -11   4  21        1.85        4.61      3.07 o
 -10   4  21        1.54       -0.33      2.91 o
  -9   4  21       33.19       23.49      2.77 o
  -8   4  21        0.40        5.03      3.38 o
  -7   4  21        3.45        2.66      2.82 o
  -6   4  21        6.92        7.63      2.99 o
  -5   4  21        6.38        5.42      2.93 o
  -4   4  21       10.16        8.63      2.79 o
  -3   4  21        5.59        6.19      2.42 o
  -2   4  21        9.29        5.57      2.58 o
  -1   4  21        3.85        6.22      2.72 o
   0   4  21        1.90        5.29      2.69 o
   1   4  21        7.19        9.41      2.48 o
   2   4  21        0.46       -0.52      2.74 o
   3   4  21        4.98        5.30      2.43 o
   4   4  21        2.82        3.05      2.61 o
   5   4  21       14.30       18.85      2.49 o
   6   4  21       59.49       62.26      3.06 o
   7   4  21       46.54       41.84      3.04 o
   8   4  21        1.04        0.20      2.99 o
   9   4  21        2.55        3.18      3.47 o
  10   4  21        1.56        2.78      3.08 o
  -9   5  21        0.67        6.99      3.39 o
  -8   5  21        0.01        3.45      3.74 o
  -7   5  21        0.00        1.41      2.81 o
  -6   5  21       15.95       20.85      3.65 o
  -5   5  21        5.40        3.17      3.63 o
  -4   5  21        0.19       -1.74      3.48 o
  -3   5  21        8.15        9.76      3.04 o
  -2   5  21        1.43        6.63      2.67 o
  -1   5  21       10.21       10.22      2.86 o
   0   5  21        1.00        2.32      3.16 o
   1   5  21       12.08       15.18      3.18 o
   2   5  21        8.86        6.21      2.70 o
   3   5  21       17.69       19.56      3.11 o
   4   5  21       16.26       18.76      3.15 o
   5   5  21        3.38        2.20      3.90 o
   6   5  21        0.40        1.60      3.67 o
   7   5  21        2.84        3.82      3.41 o
   8   5  21        2.91        6.31      3.36 o
  -6   6  21        9.33        8.80      3.95 o
  -5   6  21        0.93        2.88      3.01 o
  -4   6  21        5.35        4.20      3.13 o
  -3   6  21       17.44       16.51      3.55 o
  -2   6  21        7.39        8.09      3.04 o
  -1   6  21        0.00        0.26      3.48 o
   0   6  21        1.23        1.98      3.23 o
   1   6  21        6.05        2.24      3.75 o
   2   6  21        2.60        2.92      3.93 o
   3   6  21        1.98        2.52      3.70 o
   4   6  21        1.53        6.66      4.71 o
   5   6  21        0.04        4.56      3.95 o
 -13   0  22        4.00       -0.51      5.31 o
 -12   0  22        0.05        4.05      4.85 o
 -11   0  22       21.20       19.55      4.39 o
 -10   0  22        1.57        1.24      3.75 o
  -9   0  22        7.85        7.44      3.39 o
  -8   0  22       69.73       72.92      4.93 o
  -7   0  22       63.09       62.87      8.35 o
  -6   0  22       80.58       57.85      3.46 o
  -5   0  22      392.51      368.84     38.16 o
  -4   0  22      303.24      299.67     11.93 o
  -3   0  22       98.97      112.46      3.64 o
  -2   0  22      420.98      370.89      4.75 o
  -1   0  22       66.47       49.21      5.38 o
   0   0  22        0.12        0.61      2.96 o
   1   0  22       44.95       35.60      3.49 o
   2   0  22        0.22       -2.16      3.18 o
   3   0  22      202.94      215.77      4.11 o
   4   0  22      145.79      161.45      4.06 o
   5   0  22       53.18       72.00      3.56 o
   6   0  22      627.90      589.72     79.61 o
   7   0  22        8.08       12.31      4.01 o
   8   0  22       40.77       46.68      7.27 o
   9   0  22       63.13       67.38      4.59 o
  10   0  22       91.86       72.85      4.49 o
  11   0  22        2.07        9.51      5.42 o
  12   0  22       25.05       27.58      5.42 o
  13   0  22        0.33      -11.24      9.79 o
 -13   1  22        9.14        8.41      3.06 o
 -12   1  22        0.83        5.91      2.69 o
 -11   1  22        3.65       10.06      5.05 o
 -10   1  22       38.94       40.69      2.64 o
  -9   1  22       34.01       41.10      2.51 o
  -8   1  22        0.44        5.02      2.48 o
  -7   1  22        9.81       10.87      2.51 o
  -6   1  22       35.44       35.73      2.56 o
  -5   1  22        7.57       17.72      2.48 o
  -4   1  22        2.48       10.98      2.30 o
  -3   1  22       15.99       24.77      2.60 o
  -2   1  22       13.30        9.63      2.32 o
  -1   1  22      113.29      106.32      5.17 o
   0   1  22       43.20       34.67      2.26 o
   1   1  22       22.59       32.45      2.33 o
   2   1  22       73.71       85.25      2.75 o
   3   1  22      112.59      119.86      5.88 o
   4   1  22        6.67        6.10      2.46 o
   5   1  22        9.06       11.84      2.57 o
   6   1  22        6.07        9.40      2.73 o
   7   1  22       33.74       33.74      3.35 o
   8   1  22       62.56       53.81      2.76 o
   9   1  22       53.65       61.67      3.12 o
  10   1  22      761.19      755.15     36.41 o
  11   1  22       48.85       43.14      2.93 o
  12   1  22       11.45       11.72      3.08 o
 -13   2  22       23.02       21.42      3.56 o
 -12   2  22       21.79       19.43      4.06 o
 -11   2  22        6.32        8.48      3.15 o
 -10   2  22       20.14       31.23      2.77 o
  -9   2  22        0.07        7.19      2.70 o
  -8   2  22       40.62       42.20      2.81 o
  -7   2  22        0.00        0.66      2.28 o
  -6   2  22       24.35       28.74      3.71 o
  -5   2  22        3.79        6.45      2.53 o
  -4   2  22       12.47       13.11      2.45 o
  -3   2  22      177.74      167.55      5.12 o
  -2   2  22       12.23       16.07      2.79 o
  -1   2  22       21.12       26.46      2.87 o
   0   2  22       38.15       35.40      2.80 o
   1   2  22      267.55      267.44     20.68 o
   2   2  22        8.69       10.61      2.42 o
   3   2  22        0.47        4.64      2.37 o
   4   2  22       15.98       22.96      2.45 o
   5   2  22       24.02       34.34      2.71 o
   6   2  22       10.17       16.38      2.69 o
   7   2  22        0.89        1.01      2.33 o
   8   2  22      453.01      421.88     23.81 o
   9   2  22      149.93      130.21     12.03 o
  10   2  22      113.38      128.96      7.90 o
  11   2  22       14.22       19.73      2.92 o
  12   2  22      223.30      184.05     12.99 o
 -12   3  22        0.00        2.82      3.01 o
 -11   3  22        3.36        6.20      3.04 o
 -10   3  22       29.10       28.10      2.78 o
  -9   3  22        0.18       -0.65      2.61 o
  -8   3  22        0.00        2.77      2.70 o
  -7   3  22        9.29       12.09      2.51 o
  -6   3  22        1.46        1.73      2.93 o
  -5   3  22        0.98        2.56      2.58 o
  -4   3  22       70.51       63.29      2.88 o
  -3   3  22       29.88       30.34      2.78 o
  -2   3  22        0.48        2.40      2.55 o
  -1   3  22       35.73       39.18      2.73 o
   0   3  22        0.38        2.34      2.69 o
   1   3  22       10.89       12.56      2.73 o
   2   3  22        2.54        2.06      2.98 o
   3   3  22       57.61       66.83      2.78 o
   4   3  22      130.94      142.16      3.06 o
   5   3  22       16.50       13.64      2.53 o
   6   3  22        4.25        4.88      2.63 o
   7   3  22        4.49        6.27      2.69 o
   8   3  22       74.85       66.15      2.91 o
   9   3  22        4.61        7.74      2.92 o
  10   3  22        4.48        2.45      2.85 o
  11   3  22        3.19        4.56      2.97 o
 -10   4  22        1.36        2.18      2.74 o
  -9   4  22        9.85       15.37      2.92 o
  -8   4  22        5.00        4.77      2.71 o
  -7   4  22        0.79        2.40      3.03 o
  -6   4  22       11.36        8.95      2.43 o
  -5   4  22       16.73       20.26      2.59 o
  -4   4  22        0.42        2.76      2.80 o
  -3   4  22        1.13        2.43      2.77 o
  -2   4  22        4.81        9.59      2.78 o
  -1   4  22       24.90       26.11      3.22 o
   0   4  22       15.00       19.05      2.58 o
   1   4  22      140.37      127.40      3.90 o
   2   4  22        5.85        4.17      2.92 o
   3   4  22        6.98       11.33      2.75 o
   4   4  22       19.58       23.21      2.69 o
   5   4  22       52.70       54.80      3.74 o
   6   4  22        9.55        6.66      3.00 o
   7   4  22       73.81       79.78      2.97 o
   8   4  22       58.98       53.70      3.01 o
   9   4  22       30.95       31.35      3.21 o
  10   4  22        5.90        8.01      3.38 o
  -8   5  22        8.49        8.84      3.38 o
  -7   5  22        0.12        6.27      3.47 o
  -6   5  22        2.13        1.55      2.87 o
  -5   5  22        4.42        7.00      2.93 o
  -4   5  22       13.43       12.65      3.16 o
  -3   5  22        6.13       11.98      3.28 o
  -2   5  22       27.19       23.87      3.05 o
  -1   5  22        2.16        4.73      2.85 o
   0   5  22        5.20        7.67      2.79 o
   1   5  22        0.33        1.14      2.64 o
   2   5  22        0.01       -2.44      2.86 o
   3   5  22        9.35        8.66      3.07 o
   4   5  22        0.93        0.02      2.94 o
   5   5  22        2.71        6.18      3.40 o
   6   5  22        4.65        5.33      3.39 o
   7   5  22       13.24       10.82      3.28 o
   8   5  22        4.38        3.32      4.03 o
  -5   6  22        4.30        7.22      3.30 o
  -4   6  22        0.63        2.85      3.29 o
  -3   6  22        7.01        5.74      2.96 o
  -2   6  22        1.71        0.23      3.29 o
  -1   6  22        0.05       -2.67      3.52 o
   0   6  22        0.16        2.13      3.69 o
   1   6  22        2.24        6.76      3.87 o
   2   6  22        7.97       10.21      3.08 o
   3   6  22        0.95        3.11      3.33 o
   4   6  22        3.50        6.86      4.21 o
 -13   1  23        0.56        5.71      3.81 o
 -12   1  23        0.17        0.45      3.01 o
 -11   1  23        6.03       11.38      2.80 o
 -10   1  23       18.75       14.07      2.51 o
  -9   1  23        0.13       11.36      2.73 o
  -8   1  23       26.80       24.96      2.34 o
  -7   1  23        0.11        2.46      2.29 o
  -6   1  23       63.19       63.12      5.01 o
  -5   1  23        0.31        8.68      2.68 o
  -4   1  23        2.40        6.68      2.58 o
  -3   1  23       50.05       57.89      2.40 o
  -2   1  23      239.65      224.15      9.13 o
  -1   1  23      655.22      638.64     14.08 o
   0   1  23      289.03      262.74      5.37 o
   1   1  23       95.34      106.63      3.83 o
   2   1  23       92.48       52.86      3.60 o
   3   1  23      231.83      219.56     10.63 o
   4   1  23      288.87      280.12      3.29 o
   5   1  23      231.15      235.79      4.24 o
   6   1  23       35.84       35.10      3.07 o
   7   1  23        9.57        9.19      2.94 o
   8   1  23       37.53       35.35      4.61 o
   9   1  23        7.55       11.71      3.08 o
  10   1  23      120.14      114.40      3.54 o
  11   1  23        0.00        2.24      3.21 o
  12   1  23        9.92        5.43      3.32 o
 -12   2  23        2.23        3.37      3.05 o
 -11   2  23       22.47       20.05      3.29 o
 -10   2  23        1.24        6.45      2.75 o
  -9   2  23       32.69       30.99      2.83 o
  -8   2  23       15.67       12.45      2.28 o
  -7   2  23        1.20        2.83      2.58 o
  -6   2  23        2.07       -0.63      2.58 o
  -5   2  23        0.20        0.01      2.73 o
  -4   2  23      164.42      165.15      4.19 o
  -3   2  23       54.15       42.43      4.82 o
  -2   2  23       59.45       71.02      2.60 o
  -1   2  23       64.65       76.99      2.50 o
   0   2  23       31.78       35.62      3.11 o
   1   2  23        3.75        4.75      2.55 o
   2   2  23       26.04       33.08      2.75 o
   3   2  23        1.52        5.61      2.29 o
   4   2  23       15.80       14.50      2.59 o
   5   2  23       37.23       28.18      2.90 o
   6   2  23        0.13        5.83      2.54 o
   7   2  23       12.66       15.63      2.77 o
   8   2  23       56.61       52.24      3.39 o
   9   2  23        2.65        5.83      3.30 o
  10   2  23       30.12       35.77      3.62 o
  11   2  23       21.01       16.60      2.95 o
  12   2  23        9.60        4.87      4.30 o
 -12   3  23       10.03        7.30      4.94 o
 -11   3  23        1.51        1.50      2.84 o
 -10   3  23        0.46        4.40      2.82 o
  -9   3  23        1.68        2.32      2.84 o
  -8   3  23        6.92       11.17      2.68 o
  -7   3  23       14.66       21.50      2.68 o
  -6   3  23       35.92       34.13      2.91 o
  -5   3  23        4.91        6.95      2.50 o
  -4   3  23       39.27       48.37      3.63 o
  -3   3  23        7.35        7.77      2.66 o
  -2   3  23        2.19        2.46      2.43 o
  -1   3  23       88.27       87.33      9.00 o
   0   3  23       14.03        8.23      2.67 o
   1   3  23        9.04       12.89      2.79 o
   2   3  23        4.03        4.52      2.34 o
   3   3  23      292.65      275.02      6.64 o
   4   3  23        7.20       19.70      2.84 o
   5   3  23        0.56        4.62      2.62 o
   6   3  23        3.20        8.55      2.98 o
   7   3  23       18.98       21.27      2.76 o
   8   3  23        9.32        9.71      2.56 o
   9   3  23        0.02        0.22      3.02 o
  10   3  23       17.06       18.97      3.07 o
  11   3  23        0.06        1.70      3.36 o
 -10   4  23        0.82        1.10      2.75 o
  -9   4  23        3.49        5.34      2.88 o
  -8   4  23        7.00        7.46      3.01 o
  -7   4  23        0.08       -0.07      2.76 o
  -6   4  23        3.90        3.57      2.72 o
  -5   4  23       11.65       11.97      2.76 o
  -4   4  23       34.42       31.95      3.28 o
  -3   4  23        0.46        3.13      2.55 o
  -2   4  23        7.98        4.08      2.92 o
  -1   4  23        6.00       16.41      2.78 o
   0   4  23       42.37       38.91      2.80 o
   1   4  23       11.00       14.89      2.61 o
   2   4  23      123.63      117.42      3.63 o
   3   4  23       14.57       12.98      2.58 o
   4   4  23       22.59       15.28      2.63 o
   5   4  23        7.87       10.06      2.75 o
   6   4  23        4.76        3.36      2.62 o
   7   4  23        0.27        2.16      3.40 o
   8   4  23       40.76       32.47      2.93 o
   9   4  23        0.04        3.07      3.57 o
  -8   5  23        0.01        3.16      2.87 o
  -7   5  23        2.89        4.07      3.07 o
  -6   5  23        2.34        4.03      2.73 o
  -5   5  23        0.46        1.07      2.69 o
  -4   5  23        0.75        1.40      2.96 o
  -3   5  23        3.33        3.84      2.59 o
  -2   5  23        4.02        1.95      2.72 o
  -1   5  23       17.74       17.62      2.80 o
   0   5  23        1.99        4.91      2.79 o
   1   5  23        2.20        6.34      3.03 o
   2   5  23        4.58        5.75      3.15 o
   3   5  23        0.39        2.43      3.14 o
   4   5  23        2.26        3.81      2.83 o
   5   5  23       13.49       17.10      3.20 o
   6   5  23        5.23        7.62      3.09 o
   7   5  23        0.30        2.26      3.35 o
  -4   6  23       13.27       11.07      3.67 o
  -3   6  23        0.91        6.69      3.11 o
  -2   6  23        2.55        6.45      3.88 o
  -1   6  23        1.66        1.64      3.33 o
   0   6  23        0.88        1.46      3.28 o
   1   6  23        0.09        1.31      3.24 o
   2   6  23        0.00        3.56      3.39 o
   3   6  23        4.20        1.52      3.31 o
 -13   0  24        4.77       12.21      4.26 o
 -12   0  24        5.93        5.69      4.11 o
 -11   0  24       25.96       19.56      3.73 o
 -10   0  24        1.25        3.87      3.42 o
  -9   0  24        0.07        9.97      5.37 o
  -8   0  24       67.60       55.05     14.75 o
  -7   0  24       97.26      130.90     22.87 o
  -6   0  24       39.46       29.57      6.29 o
  -5   0  24      363.48      379.07     10.47 o
  -4   0  24       80.20       82.96      3.64 o
  -3   0  24       36.83       40.96      6.47 o
  -2   0  24      695.72      692.17     33.29 o
  -1   0  24       55.47       73.23      4.15 o
   0   0  24       58.71       58.33      3.33 o
   1   0  24       41.42       41.65      4.29 o
   2   0  24     1393.88     1414.70     68.76 o
   3   0  24       77.06       78.78      3.29 o
   4   0  24      556.42      624.68     24.54 o
   5   0  24       12.85        7.16      3.52 o
   6   0  24     3390.10     2935.85    306.31 o
   7   0  24      109.28       93.86      9.37 o
   8   0  24      766.80      829.00     11.95 o
   9   0  24       33.89       35.18      4.47 o
  10   0  24       44.05       49.21      5.09 o
  11   0  24        4.71        6.60      3.96 o
  12   0  24       31.17       31.52      4.30 o
 -13   1  24        0.60        3.21      2.84 o
 -12   1  24       27.87       22.09      2.78 o
 -11   1  24        0.19        3.51      2.56 o
 -10   1  24        0.63       28.30      2.80 o
  -9   1  24       97.16       96.42      8.67 o
  -8   1  24       41.19       34.81      2.62 o
  -7   1  24       22.02       69.32      5.19 o
  -6   1  24       16.03       13.08      2.42 o
  -5   1  24       65.95       55.47      2.44 o
  -4   1  24       14.73       18.41      2.32 o
  -3   1  24       52.57       46.05      2.29 o
  -2   1  24       49.44       40.41      3.35 o
  -1   1  24      252.74      263.08      2.97 o
   0   1  24      557.01      503.57     36.50 o
   1   1  24       59.84       62.63      5.60 o
   2   1  24       20.98       14.13      2.46 o
   3   1  24      239.95      198.71     11.06 o
   4   1  24       79.49       87.14      2.81 o
   5   1  24      123.95      144.60      3.22 o
   6   1  24     2404.78     2115.72    284.47 o
   7   1  24      292.38      256.57      8.21 o
   8   1  24       11.53       11.47      3.29 o
   9   1  24      112.10      128.50      3.44 o
  10   1  24      410.57      418.43      9.24 o
  11   1  24        8.76       11.46      3.73 o
  12   1  24       14.88       10.80      3.61 o
 -12   2  24        0.99        4.59      3.33 o
 -11   2  24       27.29       28.54      3.26 o
 -10   2  24       17.94       22.32      3.01 o
  -9   2  24        0.30       17.15      3.71 o
  -8   2  24       12.42       23.00      3.90 o
  -7   2  24      145.28      128.31      7.58 o
  -6   2  24       10.53       10.42      2.48 o
  -5   2  24       29.90       35.30      2.46 o
  -4   2  24       41.04       47.59      2.81 o
  -3   2  24       20.00       19.86      2.80 o
  -2   2  24       16.08       15.61      2.52 o
  -1   2  24        7.02       11.50      2.48 o
   0   2  24       15.59       24.59      2.63 o
   1   2  24        2.69        7.95      2.88 o
   2   2  24       46.23       46.46      2.59 o
   3   2  24        8.20       14.31      2.49 o
   4   2  24      276.72      216.84     14.71 o
   5   2  24       28.98       19.80      2.48 o
   6   2  24       18.15       17.42      2.65 o
   7   2  24        5.67        3.96      2.67 o
   8   2  24      608.90      590.15      5.94 o
   9   2  24        3.65        1.62      3.06 o
  10   2  24       19.06       15.85      3.72 o
  11   2  24        4.58        5.43      3.32 o
 -11   3  24       12.65       14.48      3.16 o
 -10   3  24        2.80        8.21      3.07 o
  -9   3  24       10.94       16.50      2.74 o
  -8   3  24        0.55        5.07      2.49 o
  -7   3  24       25.99       29.72      2.89 o
  -6   3  24       19.04       19.71      2.67 o
  -5   3  24       24.33       32.25      2.66 o
  -4   3  24       15.83       18.65      2.56 o
  -3   3  24       17.98       20.47      2.62 o
  -2   3  24      135.62      136.55     10.26 o
  -1   3  24       52.00       50.53      2.52 o
   0   3  24      166.75      138.50      2.99 o
   1   3  24        0.94        8.91      3.31 o
   2   3  24      107.62       99.38      2.70 o
   3   3  24       11.97        6.52      2.62 o
   4   3  24      403.84      330.47      3.38 o
   5   3  24       25.58       28.98      2.64 o
   6   3  24       85.26       64.86      2.93 o
   7   3  24       11.97       15.11      3.06 o
   8   3  24       35.89       30.36      2.85 o
   9   3  24        0.73        0.46      3.21 o
  10   3  24        3.13        1.20      3.07 o
 -10   4  24        0.36        0.98      3.18 o
  -9   4  24        4.16        9.22      3.10 o
  -8   4  24       19.99       19.13      3.04 o
  -7   4  24        1.06        6.11      3.36 o
  -6   4  24        1.98        1.28      2.55 o
  -5   4  24        0.35        4.36      2.59 o
  -4   4  24       17.81       16.08      2.77 o
  -3   4  24       81.45       82.73      2.76 o
  -2   4  24        2.58        3.88      2.55 o
  -1   4  24        2.29        7.22      3.05 o
   0   4  24        0.38       -0.51      2.65 o
   1   4  24       37.40       23.22      2.68 o
   2   4  24        2.51        1.48      2.43 o
   3   4  24       29.30       26.01      2.76 o
   4   4  24       18.31       11.38      3.08 o
   5   4  24        0.02        0.88      2.87 o
   6   4  24       29.03       29.05      2.72 o
   7   4  24       22.42       25.12      2.91 o
   8   4  24       15.12       14.42      3.00 o
   9   4  24        0.05       -0.42      2.88 o
  -7   5  24        2.72        0.92      2.81 o
  -6   5  24        0.30        2.22      2.62 o
  -5   5  24        3.54        8.97      3.02 o
  -4   5  24       15.50       14.70      3.21 o
  -3   5  24        5.47        8.11      2.95 o
  -2   5  24        5.08        6.92      2.81 o
  -1   5  24       17.27       19.02      3.20 o
   0   5  24        5.79        6.80      2.77 o
   1   5  24        0.07        4.15      3.06 o
   2   5  24        0.15       -1.27      2.78 o
   3   5  24        0.46        2.95      2.93 o
   4   5  24        0.59        2.28      3.28 o
   5   5  24       11.69       12.52      3.54 o
   6   5  24        0.90        3.08      3.54 o
   7   5  24        0.15       -0.16     10.27 o
  -3   6  24        2.73        8.19     11.16 o
  -2   6  24        4.56        6.63      3.04 o
  -1   6  24        7.79       12.01      3.65 o
   0   6  24        5.70        5.51      3.17 o
   1   6  24       11.15       10.69      3.39 o
   2   6  24        1.31        4.09      3.39 o
 -12   1  25        0.30        4.17      2.78 o
 -11   1  25        6.20        8.65      2.69 o
 -10   1  25       11.18        9.38      2.83 o
  -9   1  25       15.35       15.48      2.71 o
  -8   1  25        0.74        2.92      2.26 o
  -7   1  25       25.25       29.97      2.40 o
  -6   1  25       75.20      135.29      6.58 o
  -5   1  25      381.45      400.90     13.73 o
  -4   1  25      130.11      124.84      3.12 o
  -3   1  25       20.63       23.95      2.44 o
  -2   1  25      246.59      214.91     14.54 o
  -1   1  25      219.67      220.79     11.56 o
   0   1  25       23.88       33.42      3.52 o
   1   1  25        2.27       14.61      2.65 o
   2   1  25       27.24       26.37      2.45 o
   3   1  25      105.80      102.51      5.47 o
   4   1  25        5.15       13.66      3.75 o
   5   1  25       16.92       11.93      2.79 o
   6   1  25      295.69      292.52      3.77 o
   7   1  25       90.55       84.32      3.20 o
   8   1  25       42.43       41.66      2.81 o
   9   1  25       85.19       88.18      3.02 o
  10   1  25      126.35      120.37      4.15 o
  11   1  25        7.01        8.52      3.15 o
 -12   2  25        0.06       -0.96      3.09 o
 -11   2  25       10.89        7.11      2.91 o
 -10   2  25       20.59       20.77      2.58 o
  -9   2  25        4.43        7.74      2.93 o
  -8   2  25       73.97       78.68      3.22 o
  -7   2  25       32.25       30.65      2.56 o
  -6   2  25       51.89       55.42      4.49 o
  -5   2  25        4.07        9.46      2.78 o
  -4   2  25       39.08       40.59      2.71 o
  -3   2  25        0.35       -0.11      2.36 o
  -2   2  25       49.53       51.89      3.72 o
  -1   2  25       86.19       86.93      5.73 o
   0   2  25        4.08        6.95      2.54 o
   1   2  25       73.95       64.97      3.49 o
   2   2  25       34.49       29.37      2.97 o
   3   2  25       23.40       29.69      2.70 o
   4   2  25      150.37      140.98      7.47 o
   5   2  25       12.62       12.83      2.64 o
   6   2  25       41.39       46.30      2.73 o
   7   2  25      109.25      108.60      7.82 o
   8   2  25       10.72       17.16      3.15 o
   9   2  25       15.07       12.28      3.30 o
  10   2  25        5.90        8.93      3.02 o
  11   2  25       26.53       20.32      3.30 o
 -11   3  25        5.70        6.71      3.01 o
 -10   3  25        0.75        5.15      2.87 o
  -9   3  25        5.85        5.22      2.57 o
  -8   3  25        0.01        3.08      2.92 o
  -7   3  25       13.81       18.05      2.95 o
  -6   3  25       34.57       27.50      3.08 o
  -5   3  25        0.16        8.93      2.53 o
  -4   3  25       70.22       83.74      3.05 o
  -3   3  25        1.55        6.93      2.56 o
  -2   3  25        9.46        5.16      2.78 o
  -1   3  25       61.20       59.06      3.24 o
   0   3  25        2.88        0.67      2.67 o
   1   3  25        0.00        4.26      2.81 o
   2   3  25       51.85       41.15      2.64 o
   3   3  25       13.57       18.56      3.18 o
   4   3  25      378.27      344.28     12.36 o
   5   3  25       14.98       12.72      2.91 o
   6   3  25      229.01      232.08      3.60 o
   7   3  25       23.27       21.85      3.30 o
   8   3  25        4.10        1.36      2.78 o
   9   3  25       15.53       13.80      3.04 o
  10   3  25        1.85        1.35      3.28 o
  -9   4  25        1.66        6.75      2.71 o
  -8   4  25        1.12        1.50      3.05 o
  -7   4  25        5.96        6.84      2.81 o
  -6   4  25        2.88        3.96      2.91 o
  -5   4  25        0.19        2.72      2.59 o
  -4   4  25        4.02        5.84      2.76 o
  -3   4  25       11.17       16.20      3.05 o
  -2   4  25       15.02       21.22      2.93 o
  -1   4  25        4.61       10.01      2.84 o
   0   4  25        0.34        2.47      2.78 o
   1   4  25        3.30        4.95      2.57 o
   2   4  25       73.51       61.58      2.71 o
   3   4  25        5.72        3.75      2.72 o
   4   4  25      141.29      118.22      2.94 o
   5   4  25       32.14       31.91      2.99 o
   6   4  25        2.05        4.96      2.74 o
   7   4  25        0.02        2.07      3.26 o
   8   4  25       29.17       23.51      3.03 o
  -7   5  25        0.01        4.79      3.58 o
  -6   5  25        0.21        1.66      3.13 o
  -5   5  25        3.70        7.80      3.14 o
  -4   5  25        0.32        2.86      3.06 o
  -3   5  25        0.12        1.58      2.83 o
  -2   5  25        0.92        3.44      2.65 o
  -1   5  25        8.65        8.73      2.98 o
   0   5  25        3.97        7.36      2.69 o
   1   5  25        1.04        3.04      2.65 o
   2   5  25        0.14        6.19      2.99 o
   3   5  25        2.87        2.63      3.30 o
   4   5  25        0.51        1.44      3.12 o
   5   5  25        2.06        7.17      3.32 o
   6   5  25        4.12       10.40      3.05 o
 -12   0  26        0.06        5.24      5.37 o
 -11   0  26        4.05        3.14      4.04 o
 -10   0  26        2.77        6.90      3.94 o
  -9   0  26        5.20        4.84      3.53 o
  -8   0  26      143.93      141.24      8.12 o
  -7   0  26        9.25       15.03      3.72 o
  -6   0  26       15.55       26.35      3.69 o
  -5   0  26       32.17       75.82      6.45 o
  -4   0  26      696.96      580.83     86.10 o
  -2   0  26     5691.23     5919.72    147.60 o
  -1   0  26       14.58       57.50      5.63 o
   0   0  26     2041.42     2140.18     39.27 o
   1   0  26      559.50      621.72     91.31 o
   2   0  26    13792.87    14579.83    271.82 o
   3   0  26      283.55      310.77     22.69 o
   4   0  26     2725.57     2643.79    230.30 o
   5   0  26      800.92      910.28     17.70 o
   6   0  26      400.29      375.09      5.35 o
   7   0  26      121.06      113.91      4.12 o
   8   0  26       16.89       18.39      6.26 o
   9   0  26        0.91        5.25      4.66 o
  10   0  26        6.88        8.47      3.84 o
  11   0  26       24.48       17.90      3.98 o
 -12   1  26        0.00        0.22      2.95 o
 -11   1  26       15.22        6.97      2.76 o
 -10   1  26       16.63       18.30      2.65 o
  -9   1  26        1.82        5.33      2.60 o
  -8   1  26       55.26       54.83      3.23 o
  -7   1  26       92.74       90.76      2.68 o
  -6   1  26        1.04       10.50      2.56 o
  -5   1  26       90.54      119.77      7.32 o
  -4   1  26      123.25      127.82      4.39 o
  -3   1  26       70.20       95.74      4.40 o
  -2   1  26      258.04      278.73      2.96 o
  -1   1  26       83.79      147.12      3.01 o
   0   1  26     3273.20     3370.49     98.76 o
   1   1  26       57.34       60.12      2.82 o
   2   1  26     1303.38     1256.62     74.03 o
   3   1  26      266.07      252.25     10.51 o
   4   1  26      991.64     1044.90     30.12 o
   5   1  26       97.23      106.51      3.85 o
   6   1  26      538.24      526.49     17.69 o
   7   1  26        5.41       10.98      3.02 o
   8   1  26       36.56       41.18      3.27 o
   9   1  26        1.79        4.22      3.70 o
  10   1  26       24.50       22.04      3.10 o
  11   1  26        3.65        6.29      3.24 o
 -11   2  26        8.78       12.80      3.11 o
 -10   2  26       31.58       30.73      3.63 o
  -9   2  26        1.93        1.58      2.79 o
  -8   2  26        0.05       12.17      3.09 o
  -7   2  26        1.04        0.01      2.81 o
  -6   2  26       16.53       22.40      3.49 o
  -5   2  26        0.37        9.67      2.41 o
  -4   2  26      341.93      339.78     14.13 o
  -3   2  26        0.94        6.97      2.36 o
  -2   2  26      181.90      149.48      8.17 o
  -1   2  26       39.57       38.10      2.61 o
   0   2  26        0.03        1.17      2.71 o
   1   2  26       51.27       53.07      2.86 o
   2   2  26      302.86      269.17     17.10 o
   3   2  26        0.53        8.58      2.52 o
   4   2  26      454.79      405.70     22.91 o
   5   2  26       47.38       36.11      2.72 o
   6   2  26        1.79        4.16      2.45 o
   7   2  26       16.72       18.79      2.61 o
   8   2  26      113.23      107.93      3.56 o
   9   2  26        6.09        9.93      3.02 o
  10   2  26        0.58        3.48      2.94 o
 -10   3  26        0.02       -0.58      2.70 o
  -9   3  26        0.09        1.10      3.21 o
  -8   3  26        0.21        2.95      2.81 o
  -7   3  26       19.08       15.74      2.81 o
  -6   3  26       14.05       17.82      2.94 o
  -5   3  26       10.24       17.57      2.86 o
  -4   3  26       47.19       48.50      3.28 o
  -3   3  26        1.24        8.32      2.82 o
  -2   3  26       21.78       16.20      2.72 o
  -1   3  26       20.84       35.15      3.19 o
   0   3  26      973.31      865.48     11.78 o
   1   3  26       33.44       31.58      3.06 o
   2   3  26      119.94      101.14      3.48 o
   3   3  26       14.46       12.04      2.64 o
   4   3  26      457.59      388.71     18.81 o
   5   3  26       19.85       24.37      2.94 o
   6   3  26       12.27        9.61      3.08 o
   7   3  26        6.46        6.79      3.33 o
   8   3  26        7.03        3.79      3.18 o
   9   3  26        0.98        5.13      3.42 o
  -9   4  26        4.09        4.07      2.93 o
  -8   4  26        0.00        3.87      2.94 o
  -7   4  26       34.38       43.40      3.26 o
  -6   4  26       18.56       18.03      2.98 o
  -5   4  26       17.06       22.72      2.71 o
  -4   4  26       13.15       16.95      2.83 o
  -3   4  26       26.85       28.85      2.57 o
  -2   4  26       35.56       32.18      2.84 o
  -1   4  26        5.21        6.48      2.56 o
   0   4  26        0.00        1.82      2.71 o
   1   4  26        6.54        9.62      2.88 o
   2   4  26       93.57       73.88      3.08 o
   3   4  26        5.22        7.56      2.73 o
   4   4  26       32.83       39.19      3.34 o
   5   4  26        3.48        2.27      2.85 o
   6   4  26        4.95        2.84      2.96 o
   7   4  26       21.95       25.95      3.19 o
   8   4  26        0.14        6.85      3.12 o
  -6   5  26        0.00        2.71      3.00 o
  -5   5  26       58.55       59.38      3.15 o
  -4   5  26        0.05        5.42      3.55 o
  -3   5  26       23.52       25.63      3.13 o
  -2   5  26       12.44       13.48      3.03 o
  -1   5  26        3.21        2.11      3.05 o
   0   5  26        3.61        4.72      2.73 o
   1   5  26        0.98        3.12      2.80 o
   2   5  26        0.04        3.15      3.04 o
   3   5  26       15.13       16.13      3.07 o
   4   5  26        0.10        4.02      3.01 o
   5   5  26       17.30       16.95      3.20 o
 -12   1  27        1.15        3.06      3.86 o
 -11   1  27       12.21       13.51      2.76 o
 -10   1  27        5.04        7.26      3.04 o
  -9   1  27       64.18       64.91      8.11 o
  -8   1  27        2.55       -1.14      2.59 o
  -7   1  27        9.38        7.07      2.44 o
  -6   1  27       72.04       77.31      5.10 o
  -5   1  27       41.37       54.45      4.93 o
  -4   1  27       95.46      123.84     11.58 o
  -3   1  27       32.82       27.03      2.94 o
  -2   1  27        7.11        2.98      2.54 o
  -1   1  27      525.95      505.73     22.28 o
   0   1  27        2.50       45.37      4.86 o
   1   1  27       34.39       49.42      2.87 o
   2   1  27        5.62       18.27      2.87 o
   3   1  27      367.11      336.43     19.76 o
   4   1  27      239.17      297.62      6.87 o
   5   1  27      157.09      177.80      3.02 o
   6   1  27       92.61      106.31      8.74 o
   7   1  27       32.73       30.26      2.72 o
   8   1  27      132.96      135.68      3.47 o
   9   1  27       12.24       10.91      2.96 o
  10   1  27        3.57        2.05      3.04 o
  11   1  27        0.32        5.94      9.47 o
 -11   2  27        6.25        3.23      3.15 o
 -10   2  27        1.35        6.39      2.75 o
  -9   2  27       16.39       14.98      3.03 o
  -8   2  27        5.23        8.38      2.58 o
  -7   2  27        0.32        5.01      2.90 o
  -6   2  27        9.49        8.88      2.70 o
  -5   2  27       25.18       23.70      2.61 o
  -4   2  27       14.73       25.07      2.98 o
  -3   2  27        1.59       15.24      2.72 o
  -2   2  27      401.19      356.80      6.94 o
  -1   2  27       26.50       28.62      2.70 o
   0   2  27       50.86       50.08      2.56 o
   1   2  27        0.05       11.77      2.48 o
   2   2  27      729.45      672.49     28.10 o
   3   2  27        9.57        6.41      2.79 o
   4   2  27        8.28       13.60      2.51 o
   5   2  27        0.08        3.80      2.42 o
   6   2  27       57.10       47.74      2.85 o
   7   2  27        1.20        3.83      2.73 o
   8   2  27       83.58       90.82      6.76 o
   9   2  27        0.78        1.08      3.21 o
  10   2  27        0.31        3.88      3.26 o
 -10   3  27        1.89        2.09      3.38 o
  -9   3  27        1.43        3.34      2.64 o
  -8   3  27        0.61       -0.19      2.70 o
  -7   3  27        3.70        4.03      2.61 o
  -6   3  27        0.21        6.55      2.88 o
  -5   3  27       44.95       43.45      3.53 o
  -4   3  27      203.38      180.40     12.42 o
  -3   3  27        2.90        6.98      2.58 o
  -2   3  27        5.10        3.33      2.55 o
  -1   3  27      118.38      126.31      3.19 o
   0   3  27      777.89      688.18     35.91 o
   1   3  27       41.46       49.07      3.13 o
   2   3  27      105.88       99.80      3.08 o
   3   3  27      128.51      117.98      4.21 o
   4   3  27        6.31        9.26      2.63 o
   5   3  27       44.35       37.22      3.13 o
   6   3  27        8.53        6.56      2.79 o
   7   3  27        0.78        3.71      2.67 o
   8   3  27        0.09        5.62      2.91 o
   9   3  27        5.02        5.14      3.55 o
  -8   4  27        8.45        6.14      2.97 o
  -7   4  27        4.60        6.33      3.07 o
  -6   4  27       29.03       28.87      3.28 o
  -5   4  27        0.06       -1.20      2.66 o
  -4   4  27       21.52       18.93      2.74 o
  -3   4  27       11.93       10.72      2.87 o
  -2   4  27      199.39      196.28      5.61 o
  -1   4  27       45.38       41.96      2.87 o
   0   4  27        4.11        5.18      2.92 o
   1   4  27      124.87      110.71      3.95 o
   2   4  27        5.15        2.77      2.97 o
   3   4  27        6.89        3.55      2.94 o
   4   4  27        4.46        4.46      2.71 o
   5   4  27       16.53       11.10      2.89 o
   6   4  27       36.42       39.21      3.35 o
   7   4  27        0.03        2.83      3.12 o
  -5   5  27       13.08       15.22      3.26 o
  -4   5  27        3.49        5.19      3.32 o
  -3   5  27       12.78       10.26      3.12 o
  -2   5  27        1.69        4.39      3.22 o
  -1   5  27        0.70        1.90      2.90 o
   0   5  27        4.23       10.36      2.91 o
   1   5  27        0.20        6.60      3.07 o
   2   5  27        0.91        1.73      2.96 o
   3   5  27        1.30        5.73      2.76 o
   4   5  27        0.88        5.00      3.03 o
 -11   0  28        0.01        1.02      3.73 o
 -10   0  28        1.84        0.19      4.00 o
  -9   0  28       54.85       54.69      3.94 o
  -8   0  28        4.66        3.54      3.84 o
  -7   0  28       44.37       36.14      3.59 o
  -6   0  28     1374.96     1411.84     10.56 o
  -5   0  28      634.67      500.72     95.20 o
  -4   0  28       12.07        6.81      3.48 o
  -3   0  28      402.45      374.87     11.80 o
  -2   0  28     5648.01     5753.02    204.39 o
  -1   0  28     1487.26     1642.53     39.65 o
   0   0  28      338.08      352.53     19.15 o
   1   0  28      492.44      640.40     18.34 o
   2   0  28       72.58      185.72     23.57 o
   3   0  28       60.91       66.83      3.89 o
   4   0  28      176.12      193.14      4.90 o
   5   0  28      178.95      243.96     24.24 o
   6   0  28        3.15       10.83      3.76 o
   7   0  28        0.14        1.81      3.57 o
   8   0  28       12.01        6.43      3.87 o
   9   0  28       25.61       28.12      8.28 o
  10   0  28        5.77        9.09      3.87 o
 -11   1  28        0.05        1.74      2.97 o
 -10   1  28      124.61      109.02      5.50 o
  -9   1  28        3.93        1.13      2.62 o
  -8   1  28      220.24      223.45      4.59 o
  -7   1  28      122.63      124.67      2.87 o
  -6   1  28      896.01      869.05     49.60 o
  -5   1  28        7.16       12.79      2.35 o
  -4   1  28     2130.33     2220.66     25.07 o
  -3   1  28      891.48      837.89     38.08 o
  -2   1  28        1.65        6.44      2.73 o
  -1   1  28      163.44      156.48      5.70 o
   0   1  28      648.88      615.16     53.15 o
   1   1  28       47.35       47.92      3.30 o
   2   1  28       16.05       35.33      2.66 o
   3   1  28       18.96       53.60      3.12 o
   4   1  28        9.50       13.22      2.47 o
   5   1  28        3.53       27.19      2.57 o
   6   1  28       17.52       18.82      2.95 o
   7   1  28        4.14        6.33      3.11 o
   8   1  28       13.36       12.69      2.95 o
   9   1  28       21.52       23.29      3.04 o
  10   1  28       17.91       13.65      3.36 o
 -11   2  28        0.01        4.66      9.15 o
 -10   2  28       20.14       17.08      3.17 o
  -9   2  28       23.12       26.96      2.98 o
  -8   2  28      469.00      468.83      6.74 o
  -7   2  28        1.35        1.26      2.64 o
  -6   2  28      258.73      232.27      5.33 o
  -5   2  28       84.68       68.85      7.11 o
  -4   2  28      319.39      303.94      3.18 o
  -3   2  28        1.14        3.25      2.64 o
  -2   2  28      450.87      433.60      6.75 o
  -1   2  28       61.40       47.83      3.09 o
   0   2  28        0.45        5.13      2.57 o
   1   2  28       22.26       23.81      2.81 o
   2   2  28       10.28       14.00      2.95 o
   3   2  28       12.29       14.61      2.57 o
   4   2  28       12.39        8.14      2.45 o
   5   2  28       17.41       24.70      2.60 o
   6   2  28        1.64        3.98      2.84 o
   7   2  28       45.69       51.52      3.15 o
   8   2  28        0.00        3.48      3.15 o
   9   2  28       15.03       16.30      3.07 o
  -9   3  28        0.04        0.65      2.82 o
  -8   3  28        4.47        4.52      2.82 o
  -7   3  28        5.75       11.79      2.95 o
  -6   3  28        1.13        0.33      3.14 o
  -5   3  28        1.19        6.45      2.76 o
  -4   3  28      414.32      350.93     13.45 o
  -3   3  28       26.93       28.38      2.99 o
  -2   3  28      135.53      166.04      3.82 o
  -1   3  28       72.38       61.94      5.07 o
   0   3  28      176.14      145.51      7.95 o
   1   3  28       12.44        9.81      2.58 o
   2   3  28       12.72        9.20      2.69 o
   3   3  28       40.27       36.87      2.80 o
   4   3  28        2.45        5.49      3.07 o
   5   3  28       11.83       15.42      2.96 o
   6   3  28        0.43        1.56      2.64 o
   7   3  28        1.88        3.99      3.07 o
   8   3  28        1.80        2.77      2.99 o
  -8   4  28        3.07        4.14      3.62 o
  -7   4  28       11.67       15.80      3.23 o
  -6   4  28       33.77       33.55      4.17 o
  -5   4  28        4.10        3.94      2.89 o
  -4   4  28        0.24        2.21      2.88 o
  -3   4  28        6.75       10.51      2.81 o
  -2   4  28       94.09       72.68      3.13 o
  -1   4  28        6.05        5.46      2.78 o
   0   4  28       19.99       25.27      2.98 o
   1   4  28        7.93        7.66      2.83 o
   2   4  28        0.82        1.01      3.04 o
   3   4  28       15.77       18.81      3.45 o
   4   4  28        1.49        1.84      2.73 o
   5   4  28        1.03        5.36      3.11 o
   6   4  28       14.62       17.63      3.02 o
   7   4  28        0.67        3.39      5.73 o
  -4   5  28        0.90        1.83      2.91 o
  -3   5  28        0.29        0.58      3.19 o
  -2   5  28        0.47        0.58      2.82 o
  -1   5  28       10.93       15.10      3.00 o
   0   5  28        0.23        1.49      3.32 o
   1   5  28        1.99        5.02      3.13 o
   2   5  28        1.08        3.67      3.16 o
   3   5  28        4.32        6.43      3.04 o
 -11   1  29        2.73        3.04      2.84 o
 -10   1  29       39.74       32.53      3.01 o
  -9   1  29        3.45        5.93      2.80 o
  -8   1  29       19.21       15.70      2.62 o
  -7   1  29        8.43        9.04      2.56 o
  -6   1  29      184.86      189.72      4.18 o
  -5   1  29      230.21      220.00      5.23 o
  -4   1  29       24.38       32.21      9.85 o
  -3   1  29        2.57       12.69      2.50 o
  -2   1  29      369.45      354.55     20.02 o
  -1   1  29      208.97      229.65      2.88 o
   0   1  29      310.49      234.74     29.43 o
   1   1  29       35.38       42.27      2.95 o
   2   1  29        0.71       -1.64      2.76 o
   3   1  29       10.18       11.23      3.03 o
   4   1  29      316.18      295.09      6.15 o
   5   1  29        0.36        6.06      2.71 o
   6   1  29        0.21        1.79      2.69 o
   7   1  29        1.16        1.70      2.92 o
   8   1  29        0.14        0.49      3.72 o
   9   1  29        0.00        1.13      3.24 o
  10   1  29        0.00       -3.53      6.74 o
 -10   2  29        0.30        4.82      3.15 o
  -9   2  29       44.01       42.18      2.97 o
  -8   2  29       59.33       52.29      2.97 o
  -7   2  29       25.02       21.28      2.80 o
  -6   2  29       14.61       14.36      2.84 o
  -5   2  29      267.74      262.22     17.66 o
  -4   2  29        0.00        4.41      3.14 o
  -3   2  29       14.91       11.64      2.83 o
  -2   2  29      164.15      145.03      9.26 o
  -1   2  29       16.78       20.86      2.73 o
   0   2  29       13.59       11.26      2.86 o
   1   2  29       26.20       19.42      2.54 o
   2   2  29       37.93       39.57      2.56 o
   3   2  29        0.11        2.30      2.64 o
   4   2  29       61.75       56.85      4.34 o
   5   2  29        5.92        7.40      2.79 o
   6   2  29        0.18        4.30      2.65 o
   7   2  29       17.42       14.37      2.58 o
   8   2  29       28.03       24.76      3.22 o
   9   2  29        0.12        6.74      2.95 o
  -9   3  29        3.68        9.22      3.40 o
  -8   3  29        6.41        8.86      2.92 o
  -7   3  29       23.26       19.27      3.05 o
  -6   3  29       10.94        6.77      3.17 o
  -5   3  29        1.42        3.93      2.94 o
  -4   3  29       87.12       67.77      2.76 o
  -3   3  29       78.61       73.62      7.95 o
  -2   3  29        0.97        5.75      2.58 o
  -1   3  29        0.47       -1.12      2.90 o
   0   3  29       12.65       22.86      2.71 o
   1   3  29       25.84       31.15      2.67 o
   2   3  29       28.61       27.89      2.83 o
   3   3  29       89.16       92.32      2.88 o
   4   3  29       11.10        8.51      2.54 o
   5   3  29        0.06        4.41      2.77 o
   6   3  29        2.40        0.50      2.96 o
   7   3  29        3.01        5.82      3.28 o
   8   3  29        6.89        4.62      3.17 o
  -7   4  29        0.34        3.55      3.13 o
  -6   4  29       10.25       10.96      3.33 o
  -5   4  29       26.73       30.17      3.00 o
  -4   4  29       10.61        7.99      2.68 o
  -3   4  29       28.57       16.10      2.90 o
  -2   4  29       28.36       29.22      2.76 o
  -1   4  29        0.08        2.77      2.84 o
   0   4  29       11.69       11.34      3.55 o
   1   4  29        0.19        4.43      2.70 o
   2   4  29      115.26       83.08      3.88 o
   3   4  29        3.83        7.32      2.87 o
   4   4  29        3.33        6.78      3.03 o
   5   4  29        5.62        3.41      2.96 o
   6   4  29        8.33        5.62      3.18 o
  -3   5  29        1.46        6.98      2.78 o
  -2   5  29        0.05        1.31      2.78 o
  -1   5  29        3.37        5.70      3.19 o
   0   5  29        1.32        2.69      2.87 o
   1   5  29        0.02        2.22      3.38 o
   2   5  29        1.09        4.86      3.58 o
 -10   0  30       29.92       21.77      4.26 o
  -9   0  30       50.43       46.34      7.74 o
  -8   0  30        3.65       11.22      4.33 o
  -7   0  30       18.98       20.43      3.83 o
  -6   0  30      433.55      415.94      8.39 o
  -5   0  30      120.79      139.10      4.25 o
  -4   0  30       50.78       53.73      4.00 o
  -3   0  30       48.72       44.48      3.12 o
  -2   0  30        3.76       22.00      4.31 o
  -1   0  30      518.46      604.44      5.22 o
   0   0  30       37.51       42.31      3.69 o
   1   0  30      890.17      971.40     21.31 o
   2   0  30        2.13        0.86      3.31 o
   3   0  30       52.23       53.21      5.13 o
   4   0  30        0.34       -0.44      3.99 o
   5   0  30        0.71       16.24      4.21 o
   6   0  30       17.31       15.80      3.78 o
   7   0  30       36.72       25.88      3.72 o
   8   0  30       49.04       52.02      5.26 o
   9   0  30        2.06        4.28      3.88 o
 -10   1  30      192.85      184.41     10.60 o
  -9   1  30       33.84       31.53      2.99 o
  -8   1  30      259.03      251.63      5.48 o
  -7   1  30      117.04      111.27      7.72 o
  -6   1  30       49.75       55.37      3.51 o
  -5   1  30       19.38       22.74      4.11 o
  -4   1  30      134.05      149.29      3.04 o
  -3   1  30       18.92       20.53      2.39 o
  -2   1  30        1.56        6.53      2.67 o
  -1   1  30        8.81       16.53      2.60 o
   0   1  30       11.05       14.72      2.79 o
   1   1  30       20.49       25.58      2.56 o
   2   1  30        4.33        4.38      2.62 o
   3   1  30        0.04        3.86      2.43 o
   4   1  30       28.27       27.93      2.72 o
   5   1  30      110.92      118.28      3.02 o
   6   1  30        0.98       11.66      2.95 o
   7   1  30       16.18       29.03      3.42 o
   8   1  30        8.42       11.20      2.83 o
   9   1  30        2.52        5.34      3.13 o
  -9   2  30       11.15       10.72      3.11 o
  -8   2  30      240.30      213.29      6.26 o
  -7   2  30       14.65       19.75      2.74 o
  -6   2  30      122.63      120.94     10.09 o
  -5   2  30       30.31       24.42      2.66 o
  -4   2  30       76.98       70.56      2.61 o
  -3   2  30       19.40       21.70      2.92 o
  -2   2  30        0.79        5.70      2.47 o
  -1   2  30        2.34        4.46      2.62 o
   0   2  30        2.07        3.82      2.56 o
   1   2  30       42.83       31.61      3.41 o
   2   2  30       25.63       29.63      3.21 o
   3   2  30       25.11       24.51      3.08 o
   4   2  30        4.58        5.55      2.57 o
   5   2  30       19.35       23.99      2.66 o
   6   2  30        2.84        1.21      2.92 o
   7   2  30        6.93        5.65      2.77 o
   8   2  30       21.79       27.31      3.30 o
  -8   3  30       15.68       12.07      2.70 o
  -7   3  30        3.50        3.61      2.92 o
  -6   3  30        0.00        5.99      3.04 o
  -5   3  30        4.54        2.45      2.69 o
  -4   3  30        3.71        6.63      2.87 o
  -3   3  30        8.62        4.62      2.77 o
  -2   3  30        5.02        6.78      2.71 o
  -1   3  30        0.96        6.96      3.15 o
   0   3  30        0.40        0.89      2.50 o
   1   3  30        1.28       -0.35      2.73 o
   2   3  30        2.17        3.42      2.78 o
   3   3  30        6.84        2.48      2.84 o
   4   3  30       20.75       16.34      2.88 o
   5   3  30        0.32       -2.76      2.67 o
   6   3  30        3.76        4.71      3.25 o
   7   3  30        0.01        2.17      2.73 o
  -6   4  30       32.96       32.54      3.48 o
  -5   4  30        0.32        0.58      2.82 o
  -4   4  30        8.23       11.83      3.36 o
  -3   4  30        0.00        1.70      2.75 o
  -2   4  30        0.35        5.34      2.85 o
  -1   4  30        5.66        6.97      3.04 o
   0   4  30        4.47        4.29      2.73 o
   1   4  30        0.02        1.40      2.95 o
   2   4  30        5.30        6.09      3.01 o
   3   4  30        5.11        6.68      2.81 o
   4   4  30        7.90       12.11      2.84 o
   5   4  30        4.63        9.40      3.22 o
 -10   1  31       66.06       51.89      3.04 o
  -9   1  31       14.93       13.35      2.96 o
  -8   1  31        6.77        9.19      2.84 o
  -7   1  31       15.31       13.60      3.01 o
  -6   1  31      219.00      211.08     11.65 o
  -5   1  31       50.90       56.73      3.51 o
  -4   1  31       92.58       72.52      6.33 o
  -3   1  31       12.00       12.61      2.39 o
  -2   1  31       33.32       30.95      2.52 o
  -1   1  31        4.82        4.23      2.38 o
   0   1  31      164.26      151.67      3.47 o
   1   1  31        6.42       12.87      2.86 o
   2   1  31        8.59       10.21      3.14 o
   3   1  31        0.17        3.14      2.52 o
   4   1  31        0.04        1.89      2.60 o
   5   1  31        0.18        2.55      2.79 o
   6   1  31        0.27        4.25      3.05 o
   7   1  31        6.43       10.01      3.02 o
   8   1  31        0.96        5.88      3.48 o
  -9   2  31       69.36       68.49      3.27 o
  -8   2  31        1.36        3.87      3.00 o
  -7   2  31        0.09        2.56      2.71 o
  -6   2  31        0.01       -0.02      2.80 o
  -5   2  31        0.16        4.22      3.36 o
  -4   2  31       60.30       51.63      3.44 o
  -3   2  31        0.02       -0.72      3.10 o
  -2   2  31        1.63        2.00      2.60 o
  -1   2  31        5.04        6.65      3.29 o
   0   2  31        5.36        8.97      2.74 o
   1   2  31        4.32        4.57      2.74 o
   2   2  31        4.61        7.60      2.61 o
   3   2  31       11.58       11.66      3.09 o
   4   2  31        0.86        3.08      2.86 o
   5   2  31        7.10       10.37      2.80 o
   6   2  31        7.25        6.98      2.73 o
   7   2  31        5.91        7.70      3.81 o
   8   2  31        3.04        1.80      3.86 o
  -8   3  31        4.96        4.67      3.53 o
  -7   3  31       13.46       10.24      3.10 o
  -6   3  31        0.00        5.24      3.27 o
  -5   3  31        1.61        2.84      2.99 o
  -4   3  31        1.07        0.78      2.85 o
  -3   3  31       41.21       42.15      2.69 o
  -2   3  31        0.67        3.18      2.54 o
  -1   3  31       32.93       32.31      3.04 o
   0   3  31        9.62        7.72      2.67 o
   1   3  31        9.53        6.22      2.80 o
   2   3  31        0.01        3.16      2.81 o
   3   3  31        3.21        4.50      2.83 o
   4   3  31        4.63        7.34      2.73 o
   5   3  31        3.77        4.92      2.87 o
   6   3  31        3.19        7.47      2.83 o
  -5   4  31        7.77       10.69      3.02 o
  -4   4  31       16.79       17.26      2.82 o
  -3   4  31        0.12        3.20      2.83 o
  -2   4  31       15.83       11.63      3.55 o
  -1   4  31        6.44        6.39      2.76 o
   0   4  31        4.15        4.35      2.93 o
   1   4  31        0.03        5.47      3.10 o
   2   4  31        1.50        2.69      2.96 o
   3   4  31        5.79       11.78      3.00 o
   4   4  31        6.42        7.34      2.98 o
  -9   0  32       43.60       36.07      3.84 o
  -8   0  32       32.21       24.46      3.85 o
  -7   0  32        8.95        7.72      3.52 o
  -6   0  32        0.12        3.83      4.34 o
  -5   0  32        8.01        5.36      6.15 o
  -4   0  32       36.91       42.05      3.54 o
  -3   0  32      113.56       88.09     12.05 o
  -2   0  32        0.22        2.96      4.12 o
  -1   0  32       37.73       45.62      3.46 o
   0   0  32        1.59        0.12      3.39 o
   1   0  32       40.59       54.61      4.43 o
   2   0  32        0.83        8.23      3.51 o
   3   0  32        2.38        2.23      4.57 o
   4   0  32       20.22       23.97      3.72 o
   5   0  32       15.24       14.07      3.90 o
   6   0  32        9.75        7.86      4.47 o
   7   0  32        0.18        1.88      3.66 o
   8   0  32        0.28       -1.21      4.22 o
  -9   1  32        4.06        4.90      2.80 o
  -8   1  32       18.58       18.83      2.92 o
  -7   1  32        0.17        3.36      2.72 o
  -6   1  32       22.01       22.43      2.90 o
  -5   1  32       56.77       54.21      5.41 o
  -4   1  32       12.56        5.49      2.66 o
  -3   1  32        1.82        3.99      2.40 o
  -2   1  32        8.68        7.87      2.58 o
  -1   1  32      123.89      128.55      7.15 o
   0   1  32      124.67      155.29      2.99 o
   1   1  32       77.08       78.53      4.26 o
   2   1  32        0.04        1.44      2.71 o
   3   1  32       70.00       60.32      2.87 o
   4   1  32       59.69       60.66      4.04 o
   5   1  32       18.83       25.67      3.79 o
   6   1  32        0.14        1.89      3.17 o
   7   1  32        0.29       -1.69      2.92 o
   8   1  32        0.69       -0.80      3.11 o
  -8   2  32       43.78       44.07      2.94 o
  -7   2  32       24.51       22.06      2.83 o
  -6   2  32        2.27        5.82      2.71 o
  -5   2  32        0.53        1.37      2.81 o
  -4   2  32        0.33        5.86      3.21 o
  -3   2  32       59.51       52.17      2.68 o
  -2   2  32       15.36       19.10      2.87 o
  -1   2  32       22.25       25.75      3.82 o
   0   2  32        3.90        5.30      2.58 o
   1   2  32       19.70       23.50      2.76 o
   2   2  32        1.87        5.70      2.74 o
   3   2  32        7.12        6.89      2.75 o
   4   2  32        1.25        4.13      2.67 o
   5   2  32        2.33        6.72      2.85 o
   6   2  32        0.00        2.27      3.01 o
   7   2  32        0.63        2.19      3.49 o
  -7   3  32        4.43        9.75      3.01 o
  -6   3  32        0.22        0.21      3.27 o
  -5   3  32        7.38        9.81      2.66 o
  -4   3  32        9.11        8.22      3.08 o
  -3   3  32        0.93        4.43      2.85 o
  -2   3  32       14.29       18.21      3.22 o
  -1   3  32        4.91        9.08      3.39 o
   0   3  32       20.30       13.15      2.55 o
   1   3  32        0.50       -0.43      2.72 o
   2   3  32        0.00        3.04      2.91 o
   3   3  32        3.63        6.19      2.75 o
   4   3  32        0.65        3.39      3.10 o
   5   3  32        0.57        6.44      3.11 o
   6   3  32        1.61        1.78      4.01 o
  -4   4  32        3.86        7.69      3.07 o
  -3   4  32        0.42        3.14      3.36 o
  -2   4  32        6.03        9.13      2.81 o
  -1   4  32        2.06        5.67      3.13 o
   0   4  32        0.02        1.47      2.82 o
   1   4  32        6.06       13.95      3.32 o
   2   4  32       13.65       10.31      3.02 o
   3   4  32        0.37        2.09      3.19 o
  -8   1  33        2.08        0.15      2.95 o
  -7   1  33       12.77       13.74      2.65 o
  -6   1  33        7.89        9.38      2.84 o
  -5   1  33        9.78       10.32      3.02 o
  -4   1  33        6.15       12.51      2.56 o
  -3   1  33        0.03        3.13      2.43 o
  -2   1  33        0.00       -0.65      2.45 o
  -1   1  33        1.14        3.25      2.74 o
   0   1  33        1.15       -0.95      2.92 o
   1   1  33        4.63        3.21      2.58 o
   2   1  33        0.59        5.19      3.08 o
   3   1  33        3.47        6.59      2.72 o
   4   1  33        1.16        3.52      2.98 o
   5   1  33       11.05       17.77      2.88 o
   6   1  33        0.02        1.86      3.10 o
   7   1  33        0.14       -0.80      3.14 o
  -8   2  33       18.05       11.96      4.31 o
  -7   2  33       13.38       13.64      3.00 o
  -6   2  33       20.28       28.19      3.11 o
  -5   2  33        1.13        3.46      2.83 o
  -4   2  33        7.49        7.31      3.00 o
  -3   2  33        8.34        9.10      2.81 o
  -2   2  33       21.93       20.33      2.68 o
  -1   2  33        2.19        4.54      2.60 o
   0   2  33        0.90        2.44      2.72 o
   1   2  33        0.03        3.69      2.93 o
   2   2  33        1.33        1.03      2.76 o
   3   2  33        2.52        5.18      2.56 o
   4   2  33        0.14        2.20      2.61 o
   5   2  33        0.08        3.80      2.73 o
   6   2  33        0.02        3.64      2.97 o
  -6   3  33        0.03        1.62      3.39 o
  -5   3  33        2.22        3.63      2.67 o
  -4   3  33       15.54       15.47      2.84 o
  -3   3  33        0.36        5.01      2.90 o
  -2   3  33        0.07        3.66      3.42 o
  -1   3  33        0.45        5.47      2.88 o
   0   3  33        0.83       -0.68      3.76 o
   1   3  33        7.12        6.04      3.16 o
   2   3  33        0.13        5.53      3.72 o
   3   3  33        5.38        4.53      2.95 o
   4   3  33        0.19        3.82      2.97 o
   5   3  33        0.76       -0.09      3.22 o
  -2   4  33        4.03       -2.22      4.39 o
  -1   4  33        5.11        9.89      3.40 o
   0   4  33        0.08        0.00      3.23 o
  -8   0  34        4.48        9.51      3.82 o
  -7   0  34        4.82        3.26      3.73 o
  -6   0  34       15.14       12.96      3.67 o
  -5   0  34       11.57       13.16      5.18 o
  -4   0  34       70.86       74.13      4.89 o
  -3   0  34        1.23        4.80      3.61 o
  -2   0  34        4.40        9.53      3.43 o
  -1   0  34        0.13        7.41      3.71 o
   0   0  34        8.36       12.09      3.72 o
   1   0  34        1.46       -1.81      3.35 o
   2   0  34       18.96       35.67      3.31 o
   3   0  34        0.46       -2.61      5.42 o
   4   0  34        0.07       -4.54      4.67 o
   5   0  34       15.33       13.39      4.65 o
   6   0  34       12.87       15.90      4.20 o
   7   0  34        0.40       -7.27      5.66 o
  -8   1  34        9.95       10.54      2.88 o
  -7   1  34       13.60       10.43      2.70 o
  -6   1  34        0.21        3.70      2.55 o
  -5   1  34       18.41       25.34      2.90 o
  -4   1  34       39.77       33.60      2.42 o
  -3   1  34        0.08        3.44      2.64 o
  -2   1  34        0.53        3.68      2.51 o
  -1   1  34        1.72        4.52      2.60 o
   0   1  34        4.65        3.06      2.73 o
   1   1  34       25.72       29.22      2.91 o
   2   1  34        0.15       -3.48      2.80 o
   3   1  34       12.99       14.13      2.72 o
   4   1  34        6.81       14.27      2.60 o
   5   1  34        3.10        2.89      3.04 o
   6   1  34        2.83        0.45      2.96 o
  -7   2  34       47.55       37.07      3.05 o
  -6   2  34        8.75        9.15      2.81 o
  -5   2  34        1.22        4.05      2.78 o
  -4   2  34        3.64        9.55      2.65 o
  -3   2  34       16.28       24.11      3.24 o
  -2   2  34        0.00        3.48      2.66 o
  -1   2  34        6.74       12.34      3.00 o
   0   2  34        4.03        3.76      2.78 o
   1   2  34        3.38        5.71      2.69 o
   2   2  34        0.41        3.36      2.95 o
   3   2  34        0.03        4.83      2.72 o
   4   2  34       10.96       21.16      2.93 o
   5   2  34       14.60       22.14      2.83 o
  -5   3  34        1.26        1.55      3.04 o
  -4   3  34        1.12        3.56      2.94 o
  -3   3  34        0.24        1.24      2.94 o
  -2   3  34        0.94        3.78      3.07 o
  -1   3  34        2.02        0.36      2.96 o
   0   3  34        0.23        2.33      2.79 o
   1   3  34        1.14        1.18      2.80 o
   2   3  34        0.20        2.33      2.83 o
   3   3  34        0.19        4.68      3.35 o
  -7   1  35        4.52        4.48      3.14 o
  -6   1  35        0.72        4.16      2.74 o
  -5   1  35        0.01        6.78      2.84 o
  -4   1  35        0.62        5.65      2.45 o
  -3   1  35       12.45       10.23      2.52 o
  -2   1  35        0.28        2.99      2.67 o
  -1   1  35        2.83       10.08      2.66 o
   0   1  35        2.66        9.90      2.82 o
   1   1  35        2.86        1.42      2.82 o
   2   1  35        0.26        0.69      3.07 o
   3   1  35        1.59        4.15      2.64 o
   4   1  35        8.73       10.59      2.69 o
   5   1  35        2.79        4.06      3.29 o
  -6   2  35        1.04        3.76      3.28 o
  -5   2  35        3.16        6.05      3.10 o
  -4   2  35        0.10        4.12      2.92 o
  -3   2  35       15.82       12.14      2.64 o
  -2   2  35        1.33        6.62      2.86 o
  -1   2  35        5.34        5.30      2.76 o
   0   2  35        0.45        3.63      3.12 o
   1   2  35        0.36       -0.37      2.78 o
   2   2  35        1.01        7.88      2.77 o
   3   2  35        0.05       -0.91      2.82 o
   4   2  35        2.25        5.16      2.73 o
  -3   3  35        1.24        1.62      2.93 o
  -2   3  35        3.27        6.87      3.00 o
  -1   3  35        5.72       10.49      3.01 o
   0   3  35        1.39        1.40      2.88 o
   1   3  35        0.03       -0.81      2.73 o
   2   3  35        0.47        3.36      3.46 o
  -6   0  36        0.23        5.86      4.61 o
  -5   0  36        9.20        9.92      6.65 o
  -4   0  36        0.00        6.79      3.71 o
  -3   0  36        0.03       -0.38      3.73 o
  -2   0  36       18.14       20.87      3.87 o
  -1   0  36        6.36       12.20      3.64 o
   0   0  36        2.58        4.39      3.58 o
   1   0  36        0.84       -0.24      3.28 o
   2   0  36       35.93       28.41      3.82 o
   3   0  36       12.62       23.48      4.60 o
   4   0  36        2.72        8.89      4.28 o
   5   0  36        5.33        2.19      7.17 o
  -6   1  36        2.98        5.74      2.75 o
  -5   1  36        7.08        6.45      2.84 o
  -4   1  36        0.57        3.44      2.86 o
  -3   1  36       10.05       14.21      2.79 o
  -2   1  36        8.44       14.03      2.73 o
  -1   1  36        2.32        5.20      3.19 o
   0   1  36        1.63        1.26      2.69 o
   1   1  36        2.65        6.57      3.02 o
   2   1  36        0.17       -1.38      2.66 o
   3   1  36        1.34        3.09      2.90 o
   4   1  36        5.55        5.58      3.00 o
  -4   2  36        6.48        6.75      2.97 o
  -3   2  36        2.41        3.70      2.80 o
  -2   2  36        5.86        7.05      3.31 o
  -1   2  36       24.63       41.10      3.23 o
   0   2  36        2.30        2.59      3.16 o
   1   2  36       19.18       27.01      2.93 o
   2   2  36       99.45      125.20      3.14 o
   3   2  36        2.57        9.58      2.96 o
  -4   1  37        0.65        1.16      2.66 o
  -3   1  37        5.79        7.50      2.49 o
  -2   1  37        1.53        7.88      3.28 o
  -1   1  37        1.36        1.88      2.65 o
   0   1  37        7.47       11.42      3.04 o
   1   1  37        4.08        7.12      3.50 o
   2   1  37        0.03        1.82      2.84 o
   3   1  37        0.73        2.69      2.99 o
  -2   2  37        3.79        9.66      3.37 o
  -1   2  37        4.97        6.59      3.25 o
   0   2  37        0.16        0.91      2.80 o
   1   2  37        0.24        5.42      3.42 o
  -3   0  38        0.33        4.57      3.95 o
  -2   0  38       22.52       24.84      4.76 o
  -1   0  38        3.72        5.10      3.64 o
   0   0  38       12.57       17.29      5.01 o
   1   0  38        0.84        0.25      3.70 o
   2   0  38        0.63       10.64      6.97 o
  -2   1  38       12.87       19.78      2.90 o
  -1   1  38        4.37        5.37      2.86 o
   0   1  38        3.93        7.57      3.39 o
   1   1  38       34.12       36.84      4.45 o
 
